# Supplementary material for: DrSim: Similarity Learning for Transcriptional Phenotypic Drug Discovery
Source: Genomics Proteomics Bioinformatics. 2022 Sep 29;20(5):1028–36. doi: 10.1016/j.gpb.2022.09.006 (PMC10025590; doi:10.1016/j.gpb.2022.09.006)
Supplement: Supplementary Table S1 [file mmc6.xlsx]

## Sheet: Sheet1
Table S1 The MOAs of compounds in CMap and LINCS
BRD-ID	Drug name	MOA
BRD-K76908866	CP-724714	EGFR-i
BRD-K85606544	neratinib	EGFR-i
BRD-K78431006	crizotinib	ALK-i
BRD-K59369769	tozasertib	Aurora inh.
BRD-K04887706	AKT-inhibitor-1-2	Akt-i
BRD-K49865102	PD-0325901	MEK/ERK-i
BRD-K00337317	NU-7441	DNA-PK inh.
BRD-K56343971	vemurafenib	Raf inh.
BRD-K21680192	mitoxantrone	Topo-i
BRD-K49328571	dasatinib	TKI
BRD-K63923597	barasertib-HQPA	Aurora inh.
BRD-K79404599	enzastaurin	PKC-i
BRD-K02708799	GSK-1059615	PI3K-i
BRD-K93788137	PF-431396	FAK-i
BRD-K85402309	dovitinib	TKI
BRD-K79090631	CGP-60474	CDK-i
BRD-K95435023	PHA-665752	TKI
BRD-A87137733	GSK-690693	Akt-i
BRD-K04853698	LDN-193189	ALK-i
BRD-K04801023	SAR-245408	PI3K-i
BRD-K37687095	AZD-8330	MEK/ERK-i
BRD-K42191735	buparlisib	PI3K-i
BRD-K03449891	foretinib	TKI
BRD-A41692738	TGX-221	PI3K-i
BRD-K58772419	AZD-6482	PI3K-i
BRD-K15592317	CP-466722	ATM/ATR-i
BRD-K08799216	pelitinib	EGFR-i
BRD-K68174511	torin-2	mTOR-i
BRD-K07691486	roscovitine	CDK-i
BRD-K02965346	SU-11274	TKI
BRD-K03063480	PF-477736	Chk-i
BRD-K16478699	PLX-4720	Raf inh.
BRD-A39996500	radicicol	HSP-i
BRD-K12502280	TG-101348	JAK-i
BRD-K05104363	PD-184352	MEK/ERK-i
BRD-K49669041	BX-912	PDK1 inh.
BRD-K94176593	TWS-119	GSK-i
BRD-K12184916	NVP-BEZ235	PI3K-i
BRD-K70401845	erlotinib	EGFR-i
BRD-K48488978	YM-201636	PI3K-i
BRD-K81528515	nilotinib	TKI
BRD-A19500257	geldanamycin	HSP-i
BRD-K53972329	ruxolitinib	JAK-i
BRD-K07667918	linsitinib	IR/IGF1R-i
BRD-A60245366	AS-601245	JNK-i
BRD-K87737963	CYT387	JAK-i
BRD-A21584801	brivanib	TKI
BRD-K12343256	trametinib	MEK/ERK-i
BRD-K69932463	AZD-8055	mTOR-i
BRD-K87909389	alvocidib	CDK-i
BRD-K23984367	sorafenib	TKI
BRD-K90382497	GW-843682X	PLK-i
BRD-K20285085	fostamatinib	Syk-i
BRD-K13566078	BMS-345541	IKK-i
BRD-K19540840	saracatinib	Src-i
BRD-K64890080	BI-2536	PLK-i
BRD-K52911425	GDC-0941	PI3K-i
BRD-K51313569	palbociclib	CDK-i
BRD-K64800655	PHA-793887	CDK-i
BRD-K68065987	MK-2206	Akt-i
BRD-K99545815	PF-562271	FAK-i
BRD-A24396574	celastrol	terpenoid
BRD-A58767537	afatinib	EGFR-i
BRD-K49075727	nintedanib	TKI
BRD-K50168500	canertinib	EGFR-i
BRD-K43389698	BMS-387032	CDK-i
BRD-K04833372	GSK-1904529A	IR/IGF1R-i
BRD-K97764662	PD-173074	FGFR-i
BRD-K67868012	PI-103	PI3K-i
BRD-K72414522	AZD-5438	CDK-i
BRD-K99749624	linifanib	TKI
BRD-K13390322	AT-7519	CDK-i
BRD-K50140147	NVP-TAE684	ALK-i
BRD-K19220233	JNK-9L	JNK-i
BRD-K46056750	AZD-7762	Chk-i
BRD-A45498368	WYE-125132	mTOR-i
BRD-A79768653	sirolimus	mTOR-i
BRD-K57080016	selumetinib	MEK/ERK-i
BRD-K63068307	ZSTK-474	PI3K-i
BRD-K19687926	lapatinib	EGFR-i
BRD-K42918627	GSK-2126458	PI3K-i
BRD-K64052750	gefitinib	EGFR-i
BRD-K92723993	imatinib	TKI
BRD-K41895714	AS-605240	PI3K-i
BRD-K40175214	torin-1	mTOR-i
BRD-K56751279	Y-39983	ROCK-i
BRD-K16189898	CHIR-99021	GSK-i
BRD-K81418486	vorinostat	HDAC-i
BRD-A61304759	tanespimycin	HSP-i
BRD-K66538826	amuvatinib	TKI
BRD-K51575138	TPCA-1	IKK-i
BRD-K22096725	ALW-II-49-7	TKI
BRD-K33379087	tivantinib	TKI
BRD-K53414658	tivozanib	TKI
BRD-K59184148	SB-216763	GSK-i
BRD-K75308783	SAR-245409	PI3K-i
BRD-K73368362	BIX-02189	MEK/ERK-i
BRD-K99964838	bosutinib	TKI
BRD-K25340465	OSI-930	TKI
BRD-K05804044	AZ-628	Raf inh.
BRD-K73319509	PF-04217903	TKI
BRD-K68336408	tyrphostin-AG-1478	EGFR-i
BRD-K09186807	KIN001-244	PDK1 inh.
BRD-A35869383	ibrutinib	TKI
BRD-K74514084	pazopanib	TKI
BRD-K71035033	masitinib	TKI
BRD-K74065929	doramapimod	p38 inh.
BRD-K40738845	BMS-777607	TKI
BRD-K37720887	SB-525334	TGF-beta inh.
BRD-K72420232	WZ-4002	EGFR-i
BRD-K68756823	FR-180204	MEK/ERK-i
BRD-K99616396	motesanib	TKI
BRD-K93918653	quizartinib	TKI
BRD-K09991945	GSK-3-inhibitor-II	GSK-i
BRD-K60866521	idelalisib	PI3K-i
BRD-K12040459	AT7867	Akt-i
BRD-K42728290	NVP-BGJ398	FGFR-i
BRD-K87142802	veliparib	PARP-i
BRD-K92428232	GSK-461364	PLK-i
BRD-K25311561	KU-55933	ATM/ATR-i
BRD-A90451247	KU-60019	ATM/ATR-i
BRD-K36740062	GSK-1070916	Aurora inh.
BRD-K11153516	iniparib	PARP-i
BRD-K02113016	olaparib	PARP-i
BRD-K76964878	EX-527	SIRT-i
BRD-K56301217	ABT-737	Bcl-2 inh.
BRD-K32536677	AGK-2	SIRT-i
BRD-K03406345	azacitidine	antimetabolite
BRD-K77908580	entinostat	HDAC-i
BRD-K16485616	mocetinostat	HDAC-i
BRD-K26818574	BIX-01294	HMT-i
BRD-K55591206	epigallocatechin-gallate--	flavonoid
BRD-K89391146	RG-108	antimetabolite
BRD-K88560311	rucaparib	PARP-i
BRD-A58280226	Y-27632	ROCK-i
BRD-K17743125	belinostat	HDAC-i
BRD-K80738081	resveratrol	SIRT-activator
BRD-K79254416	decitabine	antimetabolite
BRD-K47029922	tranylcypromine	MAOI
BRD-A50737080	CGK-733	ATM/ATR-i
BRD-K09537769	NU-7026	DNA-PK inh.
BRD-K50387473	XMD-892	MEK/ERK-i
BRD-A10523515	GSK-429286A	ROCK-i
BRD-K83972459	JWE-035	Aurora inh.
BRD-K97056771	GNF-2	TKI
BRD-K52751261	TAK-715	p38 inh.
BRD-K83963101	MLN-8054	Aurora inh.
BRD-K07859598	GW-5074	Raf inh.
BRD-K01567962	pyrazolanthrone	JNK-i
BRD-K02123250	JNJ-38877605	TKI
BRD-K44227013	ponatinib	TKI
BRD-K53561341	aurora-a-inhibitor-i	Aurora inh.
BRD-K29983336	rondual-kinase-inhibitor	TKI
BRD-A37704979	SB-203580	p38 inh.
BRD-K09132007	D-4476	CK1/2 inh.
BRD-K53281329	SYK-inhibitor	Syk-i
BRD-K09951645	dabrafenib	Raf inh.
BRD-K91900765	VX-745	p38 inh.
BRD-K47983010	BX-795	PDK1 inh.
BRD-K55187425	rigosertib	PLK-i
BRD-K67578145	GDC-0879	Raf inh.
BRD-K70511574	HMN-214	TKI
BRD-K70642949	GSK-2334470	PDK1 inh.
BRD-A29009894	AZD-1480	JAK-i
BRD-K72703948	ZM-447439	Aurora inh.
BRD-K98143437	SB-239063	p38 inh.
BRD-K19477839	SGX523	TKI
BRD-K56277358	MGCD-265	TKI
BRD-K68191783	ALW-II-38-3	TKI
BRD-K60219430	serdemetan	MDM-i
BRD-K68407802	KIN001-055	TKI
BRD-A67788537	salermide	SIRT-i
BRD-K74236984	UNC-0321	HMT-i
BRD-K26863634	BIX-01338	HMT-i
BRD-K27305650	LY-294002	PI3K-i
BRD-A81177136	KN-62	CaMK inh.
BRD-A35108200	dexamethasone	glucocorticoid
BRD-K06692906	Gossypetin	flavonoid
BRD-K69608737	tacrolimus	calcineurin inh.
BRD-K93023739	IKK-inhibitor-X	IKK-i
BRD-A25234499	aminoglutethimide	aromatase inh.
BRD-K25394294	oxaprozin	COX inh.
BRD-K25650355	physostigmine	cholinergic
BRD-A26032986	zaldaride	CaM inh.
BRD-K50691590	bortezomib	proteasome inh.
BRD-A26095496	clobetasol	glucocorticoid
BRD-A26334849	propafenone	Na+ ch. blocker
BRD-K26657438	imiquimod	antiviral
BRD-A26711594	nicardipine	Ca2+ ch. blocker
BRD-K26619122	thiocolchicoside	GABAergic
BRD-K28183345	proguanil	antimalarial
BRD-K28143534	cyproheptadine	histaminergic
BRD-K28542495	benzydamine	prostanoid mod.
BRD-K28667793	pyrazinamide	antituberculous
BRD-K60230970	MG-132	proteasome inh.
BRD-A29260609	acebutolol	adrenergic
BRD-A29322418	potassium-canrenoate	mineralocorticoid
BRD-K29582115	ziprasidone	antipsychotic
BRD-K29653726	topiramate	glutamatergic
BRD-K29673530	hypericin	terpenoid
BRD-A29734509	disopyramide	Na+ ch. blocker
BRD-A29731977	17-hydroxyprogesterone-caproate	progestogen
BRD-K30480208	torasemide	loop diuretic
BRD-K15502390	nevirapine	antiviral
BRD-K15567136	papaverine	PDE-i
BRD-K15916496	clotrimazole	antifungal
BRD-K15933101	ropinirole	dopaminergic
BRD-K16077845	fentiazac	COX inh.
BRD-K16195444	oxymetazoline	adrenergic
BRD-K16444452	ibudilast	leukotriene mod.
BRD-K16508793	diazepam	GABAergic
BRD-A16665823	butoconazole	antifungal
BRD-K16542329	zaprinast	PDE-i
BRD-K17075857	chloroxine	disinfectant
BRD-A17411484	carprofen	COX inh.
BRD-A17462676	bambuterol	adrenergic
BRD-K17561142	amiodarone	K+ ch. blocker
BRD-K17705806	JTC-801	opioidergic
BRD-A17655518	ibuprofen	COX inh.
BRD-K17894950	indirubin	CDK-i
BRD-A18043272	phensuximide	Ca2+ ch. blocker
BRD-A17883755	lenalidomide	thalidomide
BRD-K18194590	mephentermine	adrenergic
BRD-K18673820	folic-acid	vit. B
BRD-A18620900	estriol	ER agonist
BRD-A31159102	fluoxetine	SSRI
BRD-K31627533	rimexolone	glucocorticoid
BRD-K32247306	primidone	GABAergic
BRD-K32501161	vanoxerine	DRI
BRD-K32821942	azathioprine	antimetabolite
BRD-K33211335	dextromethorphan	glutamatergic
BRD-A33447119	oxfendazole	anthelmintic
BRD-A33168282	sotalol	adrenergic
BRD-K33226500	indinavir	antiviral
BRD-K33453211	levocabastine	histaminergic
BRD-A33711280	metixene	cholinergic
BRD-A34006693	suprofen	COX inh.
BRD-K33882852	ZK-93423	GABAergic
BRD-K34154330	tracazolate	GABAergic
BRD-K34776109	glimepiride	sulfonylurea
BRD-K34469523	levalbuterol	adrenergic
BRD-K35586044	yohimbine	adrenergic
BRD-K35629949	SR-27897	CCK antagonist
BRD-K35520305	dacarbazine	DNA crosslinker
BRD-K36627727	tamibarotene	retinoid
BRD-K18779551	bifemelane	MAOI
BRD-A19195498	trimipramine	TCA/TeCA
BRD-K19284129	salvinorin-a	terpenoid
BRD-K19352500	prochlorperazine	antipsychotic
BRD-A19661776	mianserin	NaSSA
BRD-A19736161	ondansetron	5-HT modulator
BRD-A19633847	perhexiline	Ca2+ ch. blocker
BRD-A20119038	mecamylamine	cholinergic
BRD-K20141153	atomoxetine	NRI
BRD-K21450440	benzthiazide	CA inh.
BRD-A20126139	medrysone	glucocorticoid
BRD-K22031190	diflunisal	COX inh.
BRD-A02006392	nitrendipine	Ca2+ ch. blocker
BRD-A22032524	amlodipine	Ca2+ ch. blocker
BRD-K23363278	CYT-997	antimicrotubule
BRD-A22769835	homochlorcyclizine	histaminergic
BRD-K24844714	fluorouracil	antimetabolite
BRD-K24616672	procaine	Na+ ch. blocker
BRD-K22134346	simvastatin	statin
BRD-A24228527	ofloxacin	antibiotic
BRD-A25619068	fadrozole	aromatase inh.
BRD-K25433859	maprotiline	TCA/TeCA
BRD-A26384407	chlorthalidone	thiazide-like
BRD-K27184429	levocetirizine	histaminergic
BRD-K07881437	danusertib	Aurora inh.
BRD-K08037784	arbutin	melanin inh.
BRD-K08206212	entecavir	antiviral
BRD-K08252256	diclofenac	COX inh.
BRD-K08547377	irinotecan	Topo-i
BRD-K08703257	3-amino-benzamide	PARP-i
BRD-K08924299	palonosetron	5-HT modulator
BRD-A09349126	norethindrone	progestogen
BRD-K09255212	clioquinol	disinfectant
BRD-K09397065	SR-57227A	5-HT modulator
BRD-K09471561	levofloxacin	antibiotic
BRD-A09472452	flecainide	Na+ ch. blocker
BRD-K09549677	mibefradil	Ca2+ ch. blocker
BRD-A09533288	verapamil	Ca2+ ch. blocker
BRD-K09602097	forskolin	adenylyl cy. act.
BRD-K10843433	phenylbutazone	COX inh.
BRD-K10852020	tolcapone	COMT-i
BRD-A10070317	propranolol	adrenergic
BRD-K10670311	sulfasalazine	COX inh.
BRD-A10903566	imiloxan	adrenergic
BRD-K11129031	gemfibrozil	fibrate
BRD-K10961822	latanoprost	prostanoid mod.
BRD-A10977446	carvedilol	adrenergic
BRD-K11196887	norfloxacin	antibiotic
BRD-K11433652	aspirin	COX inh.
BRD-K11399644	phenformin	biguanide
BRD-K11717138	benzbromarone	uricosuric
BRD-K18895904	olanzapine	antipsychotic
BRD-K18922609	neostigmine	cholinergic
BRD-A18917088	estradiol	ER agonist
BRD-K19416115	sitagliptin	DPP4 inh.
BRD-A19952358	closantel	anthelmintic
BRD-K21283037	riluzole	glutamatergic
BRD-A21858158	praziquantel	anthelmintic
BRD-K21548250	moracizine	Na+ ch. blocker
BRD-K21884483	mizolastine	histaminergic
BRD-A22380646	pantoprazole	proton pump inh.
BRD-K22662435	ganciclovir	antiviral
BRD-K23204545	busulfan	DNA crosslinker
BRD-K22936972	diphenylpyraline	histaminergic
BRD-A24191444	ifenprodil	glutamatergic
BRD-A02710418	meptazinol	opioidergic
BRD-A24514565	warfarin	vit. K antagonist
BRD-K24576554	AT-9283	Aurora inh.
BRD-A42759514	ornidazole	antiamoebic
BRD-K43797669	genistein	flavonoid
BRD-K44442813	pidotimod	interleukin mod.
BRD-A44448661	pentobarbital	GABAergic
BRD-A37288617	amfepramone	adrenergic
BRD-K51350053	toremifene	ER mixed mod.
BRD-K52020312	metronidazole	antibiotic
BRD-A51382177	fosinopril	ACE inh.
BRD-K51485625	ritonavir	antiviral
BRD-K52080565	nandrolone	imidazolinergic
BRD-K52172416	anastrozole	aromatase inh.
BRD-K52989797	clomipramine	TCA/TeCA
BRD-K53665955	MK-5108	Aurora inh.
BRD-K54472332	elvitegravir	antiviral
BRD-K53737926	amitriptyline	TCA/TeCA
BRD-K54759182	dosulepin	TCA/TeCA
BRD-K55250441	sulfadoxine	antibiotic
BRD-K89732114	trifluoperazine	antipsychotic
BRD-K01192156	tyrphostin-AG-112	TKI
BRD-A55272860	sulpiride	antipsychotic
BRD-K48168960	propylthiouracil	thyroid
BRD-K70792160	10-DEBC	Akt-i
BRD-A84045418	calpeptin	calpain inh.
BRD-K60623809	SU-11652	TKI
BRD-A56359832	zileuton	leukotriene mod.
BRD-K51033547	tramadol	opioidergic
BRD-A51964809	halofantrine	antimalarial
BRD-A68009927	daunorubicin	Topo-i
BRD-K35960502	niclosamide	anthelmintic
BRD-K99107520	felbamate	glutamatergic
BRD-A36010170	amcinonide	glucocorticoid
BRD-K36927236	glibenclamide	sulfonylurea
BRD-K36862742	hydroflumethiazide	thiazide
BRD-K34415467	trimethobenzamide	histaminergic
BRD-K32318651	acyclovir	antiviral
BRD-A50684349	fenoldopam	dopaminergic
BRD-K47539947	tetradecylthioacetic-acid	PPAR mod.
BRD-K58550667	FK-866	NAMPT-i
BRD-K60038276	irbesartan	AIIRA
BRD-K82164249	andarine	AR mixed mod.
BRD-K69688083	mestinon	cholinergic
BRD-K77771411	moxonidine	imidazolinergic
BRD-A20131130	25-dideoxyadenosine	adenylyl cy. inh.
BRD-K91290917	amodiaquine	antimalarial
BRD-K89104321	gaboxadol	GABAergic
BRD-K92731339	perindopril	ACE inh.
BRD-K97688263	benzamil	Na+ ch. blocker
BRD-K87202646	isoniazid	antituberculous
BRD-K87990216	piretanide	loop diuretic
BRD-K88789588	letrozole	aromatase inh.
BRD-K89014967	AS-703026	MEK/ERK-i
BRD-K89402695	L-655240	prostanoid mod.
BRD-A89585551	mefloquine	antimalarial
BRD-K90789829	nefazodone	SARI
BRD-K28307902	flutamide	AR antagonist
BRD-K31342827	bisindolylmaleimide	PKC-i
BRD-K28936863	ketotifen	histaminergic
BRD-K28912512	nicotinamide	vit. B
BRD-K29458283	chlorambucil	DNA crosslinker
BRD-A29485665	bicalutamide	AR antagonist
BRD-K29530284	amlexanox	histaminergic
BRD-K29950728	clomifene	ER mixed mod.
BRD-A29854054	lorglumide	CCK antagonist
BRD-K30563334	rifabutin	antituberculous
BRD-A30815329	felodipine	Ca2+ ch. blocker
BRD-K30685142	levothyroxine	thyroid
BRD-A28746609	paclitaxel	antimicrotubule
BRD-K30020243	aliskiren	renin inh.
BRD-K32107296	temozolomide	DNA crosslinker
BRD-K32164935	tolazamide	sulfonylurea
BRD-K33106058	cytarabine	antimetabolite
BRD-K33483813	actarit	interleukin mod.
BRD-A33084557	tioconazole	antifungal
BRD-K33127281	adapalene	retinoid
BRD-A34255068	rolipram	PDE-i
BRD-K34157611	cimetidine	histaminergic
BRD-K28470988	L-690330	IMPase-i
BRD-K34888156	theobromine	xanthine
BRD-A12230535	nutlin-3	MDM-i
BRD-A11990600	lorazepam	GABAergic
BRD-K12219985	glipizide	sulfonylurea
BRD-K12867552	PCI-24781	HDAC-i
BRD-K12932420	YM-976	PDE-i
BRD-K12994359	valdecoxib	COX inh.
BRD-A13084692	troglitazone	thiazolidinedione
BRD-A13133631	fluorometholone	glucocorticoid
BRD-K13183738	pentamidine	antitrypanosomal
BRD-K13356952	methazolamide	CA inh.
BRD-A13188892	doxazosin	adrenergic
BRD-K13296708	rimonabant	cannabinoidergic
BRD-K13646352	midostaurin	PKC-i
BRD-K13926615	vardenafil	PDE-i
BRD-K13819402	desoxypeganine	cholinergic
BRD-A14798026	mestranol	ER agonist
BRD-A14966924	alaproclate	SSRI
BRD-K15010214	emedastine	histaminergic
BRD-K14993104	bemegride	GABAergic
BRD-K15108141	gemcitabine	antimetabolite
BRD-K01638814	rilmenidine	imidazolinergic
BRD-A15297126	fluocinolone-acetonide	glucocorticoid
BRD-K15409150	penfluridol	antipsychotic
BRD-A15435692	BMY-14802	sigma mod.
BRD-A03623303	metoprolol	adrenergic
BRD-K04111260	raclopride	dopaminergic
BRD-A04352665	maraviroc	antiviral
BRD-K04804440	ciprofloxacin	antibiotic
BRD-A04553218	chlorphenamine	histaminergic
BRD-K04704168	clemizole	histaminergic
BRD-K05236810	luteolin	flavonoid
BRD-A05186015	bupropion	NDRI
BRD-K05395900	nicotine	cholinergic
BRD-K05977355	fluconazole	antifungal
BRD-K05673000	dicloxacillin	antibiotic
BRD-K06388322	pramipexole	dopaminergic
BRD-K06335600	tizanidine	adrenergic
BRD-K06557128	voriconazole	antifungal
BRD-K06878038	deferiprone	metal ion chelator
BRD-K06902185	minoxidil	K+ ch. opener
BRD-K07208025	trimethoprim	antibiotic
BRD-K07237224	moclobemide	MAOI
BRD-A07395371	esmolol	adrenergic
BRD-K07220430	cinnarizine	Ca2+ ch. blocker
BRD-A07440155	labetalol	adrenergic
BRD-K04185004	oxybuprocaine	Na+ ch. blocker
BRD-K00259736	colchicine	antimicrotubule
BRD-A00546892	biperiden	cholinergic
BRD-K00610438	altanserin	5-HT modulator
BRD-K00603606	ticlopidine	purinergic
BRD-K00662280	CL-218872	GABAergic
BRD-K00673382	famotidine	histaminergic
BRD-K01292756	pimozide	antipsychotic
BRD-A01636364	bupivacaine	Na+ ch. blocker
BRD-A01787639	naftopidil	adrenergic
BRD-K01663662	diphenidol	cholinergic
BRD-K02265150	amoxapine	TCA/TeCA
BRD-A02367930	ethinyl-estradiol	ER agonist
BRD-K02867583	minaprine	MAOI
BRD-K02404261	caffeine	adrenergic
BRD-K02637541	celecoxib	COX inh.
BRD-A02990301	lofexidine	adrenergic
BRD-A03061970	alizapride	dopaminergic
BRD-K02950022	BMS-299897	g-secretase inh.
BRD-K02992638	lamivudine	antiviral
BRD-K05658747	raltegravir	antiviral
BRD-K03816923	rottlerin	PKC-i
BRD-A03216249	mepivacaine	Na+ ch. blocker
BRD-K37289225	clozapine	antipsychotic
BRD-K37561857	zardaverine	PDE-i
BRD-A37780065	triamcinolone	glucocorticoid
BRD-A37959677	estrone	ER agonist
BRD-K37846922	33-diindolylmethane	AR antagonist
BRD-K37890730	camptothecin	Topo-i
BRD-K37991163	paroxetine	SSRI
BRD-K38436528	imipramine	TCA/TeCA
BRD-A67373739	AICA-ribonucleotide	AMPK-activator
BRD-K39339537	epirizole	COX inh.
BRD-K40758068	efavirenz	antiviral
BRD-A40639672	ketorolac	COX inh.
BRD-K41260949	valproic-acid	HDAC-i
BRD-A41451487	PK-11195	TSPO mod.
BRD-K41410256	balsalazide	COX inh.
BRD-K41524689	paracetamol	COX inh.
BRD-K42352790	anandamide	cannabinoidergic
BRD-K42098891	protriptyline	MAOI
BRD-K42679050	Y-27152	K+ ch. opener
BRD-K43164539	cholic-acid	FXR mod.
BRD-K43457670	acetazolamide	CA inh.
BRD-A43082555	loxoprofen	COX inh.
BRD-K43887077	dopamine	dopaminergic
BRD-A44090213	indoprofen	COX inh.
BRD-A43882281	pinacidil	K+ ch. opener
BRD-K44273375	tolnaftate	antifungal
BRD-K44353683	nateglinide	glinide
BRD-K55966568	orantinib	TKI
BRD-A55962179	omeprazole	proton pump inh.
BRD-K56558538	ambroxol	Na+ ch. blocker
BRD-K56614220	clofazimine	antileprotic
BRD-K57222227	indometacin	COX inh.
BRD-A57382968	piroxicam	COX inh.
BRD-A59174698	ritodrine	adrenergic
BRD-K59058766	chlorprothixene	antipsychotic
BRD-K59197931	naproxen	COX inh.
BRD-A55393291	testosterone	AR agonist
BRD-K56851771	enzalutamide	AR antagonist
BRD-K38197229	bumetanide	loop diuretic
BRD-A39390670	rabeprazole	proton pump inh.
BRD-K37694030	doxepin	TCA/TeCA
BRD-A39415247	norethisterone	progestogen
BRD-K41160163	fenobam	glutamatergic
BRD-K41170226	deoxycholic-acid	FXR mod.
BRD-K41731458	triclosan	disinfectant
BRD-A55913614	primaquine	antimalarial
BRD-K55748775	SCH-28080	proton pump inh.
BRD-K55930204	phenytoin	Na+ ch. blocker
BRD-K56334280	amonafide	Topo-i
BRD-K56800335	guanaben-acetate	adrenergic
BRD-K56957086	dacinostat	HDAC-i
BRD-K57432881	tiapride	antipsychotic
BRD-K57569181	pentoxifylline	xanthine
BRD-A58048407	nimodipine	Ca2+ ch. blocker
BRD-K57545991	enalapril	ACE inh.
BRD-K77987382	mebendazole	anthelmintic
BRD-K58626373	dexfenfluramine	5-HT modulator
BRD-A58564983	selamectin	anthelmintic
BRD-K59037100	oxybenzone	sunscreen
BRD-K59273480	propentofylline	xanthine
BRD-K59332007	linopirdine	K+ ch. blocker
BRD-K59632282	quinidine	Na+ ch. blocker
BRD-K60237333	niacin	vit. B
BRD-K60160658	tiagabine	AARI
BRD-K61250553	loperamide	opioidergic
BRD-A61154809	gliclazide	sulfonylurea
BRD-K51677086	erythromycin-ethylsuccinate	antibiotic
BRD-K51662849	ilomastat	MMP-i
BRD-A51714012	venlafaxine	SNRI
BRD-A51820102	econazole	antifungal
BRD-K51967704	BIIB-021	HSP-i
BRD-K52313696	tacedinaline	HDAC-i
BRD-A52660433	tetrindole	MAOI
BRD-K52662033	lidocaine	Na+ ch. blocker
BRD-K53061490	ozagrel	prostanoid mod.
BRD-K53318339	vinpocetine	PDE-i
BRD-A53576514	orphenadrine	cholinergic
BRD-K54006094	formoterol	adrenergic
BRD-K53857191	risperidone	antipsychotic
BRD-K53979406	ALX-5407	AARI
BRD-K54416256	methimazole	thyroid
BRD-K54770957	etoricoxib	COX inh.
BRD-K55127134	fluphenazine	antipsychotic
BRD-K55191674	benzylpenicillin	antibiotic
BRD-A77216878	manumycin-a	FTase-i
BRD-K36324071	NF-449	purinergic
BRD-A43331270	niguldipine	Ca2+ ch. blocker
BRD-A54880345	etomidate	GABAergic
BRD-K23875128	RHO-kinase-inhibitor-IIIrockout	ROCK-i
BRD-K86301799	dipyridamole	PDE-i
BRD-A50764878	MDL-73005EF	5-HT modulator
BRD-K50938287	sumatriptan	5-HT modulator
BRD-K50859149	sulfafurazole	antibiotic
BRD-K45542189	diethylcarbamazine	anthelmintic
BRD-A47598013	citalopram	SSRI
BRD-A48430263	pioglitazone	thiazolidinedione
BRD-K49111258	prazosin	adrenergic
BRD-A50311610	meclizine	histaminergic
BRD-K62363391	dapsone	antileprotic
BRD-K62858456	lomerizine	Ca2+ ch. blocker
BRD-K62965247	tipifarnib-P2	FTase-i
BRD-K63550407	erythromycin	antibiotic
BRD-K63675182	triflupromazine	antipsychotic
BRD-K62996583	lidoflazine	Ca2+ ch. blocker
BRD-K63630713	etacrynic-acid	loop diuretic
BRD-A64977602	mirtazapine	NaSSA
BRD-A65013509	oxybutynin	cholinergic
BRD-K67043667	altretamine	DNA crosslinker
BRD-K67017579	cilostazol	PDE-i
BRD-K67680372	CI-966	AARI
BRD-A61793559	metolazone	thiazide-like
BRD-K62737565	gabapentin	GABAergic
BRD-K67783091	haloperidol	antipsychotic
BRD-K67080878	milrinone	PDE-i
BRD-A65280694	molindone	antipsychotic
BRD-A62035778	scopolamine	cholinergic
BRD-A62071884	siguazodan	PDE-i
BRD-K62200014	anagrelide	PDE-i
BRD-K62310379	fluticasone-propionate	glucocorticoid
BRD-A62525898	prednisone	glucocorticoid
BRD-K63430059	methoxsalen	coumarin
BRD-K63150726	JTE-907	cannabinoidergic
BRD-K63504947	semaxanib	VEGFR-i
BRD-K63736853	acipimox	cholesterol inh.
BRD-K63828191	raloxifene	ER mixed mod.
BRD-K64785675	TG-100115	PI3K-i
BRD-K64755930	etazolate	PDE-i
BRD-K66412701	pazufloxacin	antibiotic
BRD-K66876909	linezolid	antibiotic
BRD-K66404838	nalbuphine	opioidergic
BRD-K66615216	moxifloxacin	antibiotic
BRD-A67479912	progesterone	progestogen
BRD-A67097164	ifosfamide	DNA crosslinker
BRD-K67277431	picotamide	prostanoid mod.
BRD-K44876623	zolpidem	GABAergic
BRD-A44863528	proglumide	CCK antagonist
BRD-K45033733	famciclovir	antiviral
BRD-K45158365	valsartan	AIIRA
BRD-K45330754	diethylstilbestrol	ER agonist
BRD-K45252063	clofibrate	fibrate
BRD-K46424862	hymecromone	coumarin
BRD-A46179541	doxapram	K+ ch. blocker
BRD-K47639036	flavoxate	cholinergic
BRD-K47780086	penciclovir	antiviral
BRD-A48237631	mitomycin-c	DNA crosslinker
BRD-K48367671	febuxostat	XDH-i
BRD-K48300629	zonisamide	Na+ ch. blocker
BRD-A48570745	ivermectin	anthelmintic
BRD-A49160188	donepezil	cholinergic
BRD-K49685476	TTNPB	retinoid
BRD-K49807096	benazepril	ACE inh.
BRD-K49671696	ketanserin	5-HT modulator
BRD-A49765801	fludroxycortide	glucocorticoid
BRD-K50422030	clomethiazole	GABAergic
BRD-A50675702	fipronil	pesticide
BRD-K50398167	meclofenamic-acid	COX inh.
BRD-K50590187	capsaicin	TRP ch. opener
BRD-A83081521	finasteride	5a-reductase inh.
BRD-K83508485	FK-888	tachykinin mod.
BRD-A84174393	meloxicam	COX inh.
BRD-K85090592	pilocarpine	cholinergic
BRD-K85925969	zalcitabine	antiviral
BRD-K86930074	cediranib	VEGFR-i
BRD-K82236179	dicoumarol	vit. K antagonist
BRD-A84481105	thioridazine	antipsychotic
BRD-A80151636	bromocriptine	ergot alkaloid
BRD-K45117373	Y-26763	K+ ch. opener
BRD-K45071273	tetracaine	Na+ ch. blocker
BRD-K46018455	bezafibrate	fibrate
BRD-K46937689	phenazone	COX inh.
BRD-A45889380	mepacrine	antimalarial
BRD-K50133271	tolfenamic-acid	COX inh.
BRD-K48578705	methyldopa	adrenergic
BRD-K47869605	podophyllotoxin	antimicrotubule
BRD-K47936004	piribedil	dopaminergic
BRD-K48722258	dilazep	AdoRI
BRD-K19111024	clofibric-acid	pesticide
BRD-K80267133	aminosalicylic-acid	antituberculous
BRD-K80396088	gliquidone	sulfonylurea
BRD-K81272440	dantrolene	Ca2+ ch. blocker
BRD-K81473089	tacrine	cholinergic
BRD-K81916719	triclabendazole	anthelmintic
BRD-A62025033	temsirolimus	mTOR-i
BRD-A82396632	miconazole	antifungal
BRD-K82225283	isosorbide-mononitrate	guanylyl cy. act.
BRD-K82795137	loratadine	histaminergic
BRD-K82846253	repaglinide	glinide
BRD-K82941592	rosuvastatin	statin
BRD-K84091759	candesartan	AIIRA
BRD-K83837640	JNJ-26481585	MDM-i
BRD-K85119730	tolbutamide	sulfonylurea
BRD-K85307935	novobiocin	antibiotic
BRD-K86307448	allopurinol	XDH-i
BRD-K86882815	cabergoline	ergot alkaloid
BRD-A74980173	gatifloxacin	antibiotic
BRD-K68103045	CGS-20625	GABAergic
BRD-K68132782	terbinafine	antifungal
BRD-K70330367	amantadine	glutamatergic
BRD-A69636825	diltiazem	Ca2+ ch. blocker
BRD-K70358946	aripiprazole	antipsychotic
BRD-K70778732	trazodone	SARI
BRD-K70914287	BIBX-1382	EGFR-i
BRD-K72222507	quinapril	ACE inh.
BRD-K71289571	zafirlukast	leukotriene mod.
BRD-K73196317	urapidil	adrenergic
BRD-A73368467	fexofenadine	histaminergic
BRD-K68488863	ENMD-2076	Aurora inh.
BRD-K81144366	moxisylyte	adrenergic
BRD-A69815203	cyclosporin-a	calcineurin inh.
BRD-A81233518	glycopyrrolate	cholinergic
BRD-K82135108	elesclomol	caspase-activator
BRD-K82746043	navitoclax	Bcl-2 inh.
BRD-A67862938	naftidrofuryl	5-HT modulator
BRD-K67966701	lisinopril	ACE inh.
BRD-K67102207	phenylbutyrate	HDAC-i
BRD-K68095457	palmitoylethanolamide	PPAR mod.
BRD-K68392338	ZK-93426	GABAergic
BRD-A68281735	REV-5901	leukotriene mod.
BRD-K68867920	quetiapine	antipsychotic
BRD-A68888262	azelastine	histaminergic
BRD-K69116396	sertindole	antipsychotic
BRD-K69122748	diacerein	interleukin mod.
BRD-K35189033	levonorgestrel	progestogen
BRD-K69726342	atorvastatin	statin
BRD-A70083328	secnidazole	antiamoebic
BRD-K70301876	escitalopram	SSRI
BRD-K70505054	ranitidine	histaminergic
BRD-K70490179	rimcazole	sigma mod.
BRD-K70507123	doxofylline	xanthine
BRD-K71103788	duloxetine	SNRI
BRD-K72029282	probucol	cholesterol inh.
BRD-K72093121	vidarabine	antiviral
BRD-K71799949	carbamazepine	Na+ ch. blocker
BRD-A72066420	mifobate	PPAR mod.
BRD-K72166146	dihydroergotamine	ergot alkaloid
BRD-A72711497	lasalocid	antibiotic
BRD-K73109821	diazoxide	K+ ch. opener
BRD-A73741725	exemestane	aromatase inh.
BRD-K73541271	etofenamate	COX inh.
BRD-A20239487	atenolol--	adrenergic
BRD-K74305673	IKK-2-inhibitor-V	IKK-i
BRD-K74141488	naftifine	antifungal
BRD-K74195153	irsogladine	PDE-i
BRD-K74763371	bosentan	ET-i
BRD-K75037734	carbachol	cholinergic
BRD-A75172220	hydrocortisone	glucocorticoid
BRD-K74765201	tomelukast	leukotriene mod.
BRD-K75089421	procainamide	Na+ ch. blocker
BRD-K75295174	alisertib	Aurora inh.
BRD-K75699339	rizatriptan	5-HT modulator
BRD-A75726477	clenbuterol	adrenergic
BRD-K76205745	losartan	AIIRA
BRD-K76810206	nicergoline	ergot alkaloid
BRD-K76775527	nimesulide	COX inh.
BRD-K76812510	metamizole	COX inh.
BRD-K77695569	tiabendazole	anthelmintic
BRD-K78010432	furosemide	loop diuretic
BRD-K77947974	fluspirilene	antipsychotic
BRD-K78113049	enoxacin	antibiotic
BRD-K78485176	olmesartan-medoxomil	AIIRA
BRD-K78659596	ixazomib	proteasome inh.
BRD-K79759585	sildenafil	PDE-i
BRD-K79501723	cyclizine	histaminergic
BRD-K79602928	metformin	biguanide
BRD-A97701745	pindolol	adrenergic
BRD-K98493452	honokiol	lignan
BRD-K97799481	theophylline	xanthine
BRD-K98530306	clonidine	imidazolinergic
BRD-K91336023	mesulergine	ergot alkaloid
BRD-A90799790	isradipine	Ca2+ ch. blocker
BRD-K90333595	phentolamine	adrenergic
BRD-A89175223	bisoprolol	adrenergic
BRD-K91301684	noscapine	bradykinin mod.
BRD-K73999723	telmisartan	AIIRA
BRD-A75479906	rimantadine	antiviral
BRD-K75641298	metoclopramide	dopaminergic
BRD-A74667430	etodolac	COX inh.
BRD-K75649340	tioguanine	antimetabolite
BRD-K76617868	fasudil	ROCK-i
BRD-K76674262	homoharringtonine	protein syn. inh.
BRD-K77641333	naphazoline	adrenergic
BRD-K77685957	dequalinium	disinfectant
BRD-K78126613	menadione	vit. K
BRD-A78877355	nefopam	COX inh.
BRD-A79981887	midodrine	adrenergic
BRD-A80017228	bendroflumethiazide	thiazide
BRD-K79131256	albendazole	anthelmintic
BRD-A87479750	tenidap	COX inh.
BRD-K88358234	xaliproden	5-HT modulator
BRD-K88429204	pyrimethamine	antimalarial
BRD-K87156652	carbimazole	thyroid
BRD-K89348303	ramipril	ACE inh.
BRD-K89162000	tandutinib	TKI
BRD-K89274813	DMP-543	K+ ch. blocker
BRD-K89375097	pirenzepine	cholinergic
BRD-K89997465	chlorpromazine	antipsychotic
BRD-A05457250	BAY-K8644	Ca2+ ch. opener
BRD-K91263825	nortriptyline	TCA/TeCA
BRD-K91315211	betahistine	histaminergic
BRD-K91601245	mercaptopurine	antimetabolite
BRD-K92049597	triamterene	Na+ ch. blocker
BRD-A91699651	chloroquine	antimalarial
BRD-K92093830	doxorubicin	Topo-i
BRD-K98769987	flumazenil	GABAergic
BRD-K99792991	hexachlorophene	disinfectant
BRD-A65051990	acenocoumarol	vit. K antagonist
BRD-A20348246	chlormezanone	GABAergic
BRD-K99257182	quinine	Na+ ch. blocker
BRD-K99451608	lopinavir	antiviral
BRD-K91740057	felbinac	COX inh.
BRD-A15931911	bucladesine	PDE-i
BRD-K92301463	1616-dimethylprostaglandin-e2	prostanoid mod.
BRD-A92630576	trimebutine	cholinergic
BRD-K92657060	zaleplon	GABAergic
BRD-K61443650	thiomersal	antifungal
BRD-A93255169	thalidomide	thalidomide
BRD-K93880783	stavudine	antiviral
BRD-A94756469	digoxin	cardiac glycoside
BRD-K94436377	diosmin	flavonoid
BRD-K95763993	trapidil	PDGFR-i
BRD-A94543220	bifonazole	antifungal
BRD-K95773607	darifenacin	cholinergic
BRD-A95869247	indapamide	thiazide-like
BRD-A96456596	FPL-55712	leukotriene mod.
BRD-A97104540	fenoterol	adrenergic
BRD-K97181089	amiloride	Na+ ch. blocker
BRD-K97564742	mepyramine	histaminergic
BRD-K97158071	droperidol	antipsychotic
BRD-A97674275	ranolazine	Na+ ch. blocker
BRD-K93034159	cladribine	antimetabolite
BRD-K97309399	thiothixene	antipsychotic
BRD-K93461745	buspirone	5-HT modulator
BRD-A95939040	sertaconazole	antifungal
BRD-K41996876	tyrphostin-1	EGFR-i
BRD-A97739905	ketoprofen	COX inh.
BRD-K92428153	mycophenolate-mofetil	IMPDH-i
BRD-A92537424	danazol	progestogen
BRD-K92984783	melperone	antipsychotic
BRD-A92826379	lupanine	alkaloid
BRD-A93000692	ciglitazone	thiazolidinedione
BRD-K93460210	lamotrigine	Na+ ch. blocker
BRD-K93618743	ipriflavone	flavonoid
BRD-K93645900	tadalafil	PDE-i
BRD-A93424738	dexamethasone-acetate	glucocorticoid
BRD-K93754473	tamoxifen	ER mixed mod.
BRD-A93964801	clinafloxacin	antibiotic
BRD-A95696066	nisoxetine	NRI
BRD-K95237249	probenecid	uricosuric
BRD-K95739795	tetrabenazine	VMAT-i
BRD-K95901403	XL-147	PI3K-i
BRD-K95921201	reserpine	VMAT-i
BRD-K63750851	mycophenolic-acid	IMPDH-i
BRD-K96740444	itopride	dopaminergic
BRD-K96862998	pirfenidone	TGF-beta inh.
BRD-K97045029	pranlukast	leukotriene mod.
BRD-K97440753	dihydroergocristine	ergot alkaloid
BRD-A97479839	piperidolate	cholinergic
BRD-K97399794	quercetin	flavonoid
BRD-A97437073	rosiglitazone	thiazolidinedione
BRD-A19037878	trichostatin-a	HDAC-i
BRD-A45664787	iloprost	prostanoid mod.
BRD-A75409952	wortmannin	PI3K-i
BRD-K19706299	MRE-269	prostanoid mod.
BRD-K27316855	calcitriol	VDR mod.
BRD-K27499107	carbacyclin	prostanoid mod.
BRD-K49071277	securinine	GABAergic
BRD-K68552125	phorbol-myristate-acetate	PKC-activator
BRD-K71879491	tretinoin	retinoid
BRD-A06304526	alvespimycin	HSP-i
BRD-A60070924	alpha-estradiol	ER agonist
BRD-A90490067	fulvestrant	ER antagonist
BRD-A00827783	dyphylline	xanthine
BRD-A03427350	sulindac	COX inh.
BRD-A22101059	metrifonate	anthelmintic
BRD-A39671870	homatropine	cholinergic
BRD-K10671814	sulfaphenazole	antibiotic
BRD-K20075662	betazole	histaminergic
BRD-K58265391	meticrane	thiazide-like
BRD-K74820615	morantel	cholinergic
BRD-K83229621	noretynodrel	progestogen
BRD-K91699951	benzonatate	antitussive
BRD-K92778217	mefenamic-acid	COX inh.
BRD-A00267231	hemado	purinergic
BRD-A01295252	7-hydroxy-PIPAT	dopaminergic
BRD-A03359064	ICI-89406	adrenergic
BRD-A03816571	CP-55940	cannabinoidergic
BRD-A04668240	CGP-52432	GABAergic
BRD-A07029265	ipratropium	cholinergic
BRD-A07875874	cilnidipine	Ca2+ ch. blocker
BRD-A09828896	SKF-81297	dopaminergic
BRD-A10355991	norketamine	glutamatergic
BRD-A11609859	SB-205607	opioidergic
BRD-A12016240	LY-278584	5-HT modulator
BRD-A14574269	UB-165	cholinergic
BRD-A15530910	SDZ-21009	adrenergic
BRD-A17065207	brefeldin-a	ER stressor
BRD-A20527803	IB-MECA	purinergic
BRD-A21723284	naltriben	opioidergic
BRD-A22707317	SB-205384	GABAergic
BRD-A22783572	vinblastine	antimicrotubule
BRD-A24429032	BE-2254	adrenergic
BRD-A26845397	isamoltane	adrenergic
BRD-A27143604	diarylpropionitrile	ER agonist
BRD-A28318179	aminomethyltransferase	NO inh.
BRD-A32164164	methyllycaconitine	cholinergic
BRD-A32949107	MRS-1845	Ca2+ ch. blocker
BRD-A34706053	CGP-12177	adrenergic
BRD-A34907681	rutin	flavonoid
BRD-A38747044	KU-14R	imidazolinergic
BRD-A38913120	BH3I-1	Bcl-2 inh.
BRD-A39522003	OMDM-2	cannabinoidergic
BRD-A39747742	estradiol-valerate	ER agonist
BRD-A42553870	L-152804	NPY inh.
BRD-A43974499	reboxetine	NRI
BRD-A44133049	azasetron	5-HT modulator
BRD-A44551378	LFM-A12	EGFR-i
BRD-A45140972	meclocycline	antibiotic
BRD-A49358627	ciprofibrate	fibrate
BRD-A49370193	Ro-60-0175	5-HT modulator
BRD-A49680073	cucurbitacin-i	JAK-i
BRD-A49734948	foliosidine	alkaloid
BRD-A49906757	scopolamine-n-oxide	cholinergic
BRD-A54029483	IRL-2500	ET-i
BRD-A54927599	KF-38789	adhesion inh.
BRD-A59215453	lobelanidine	alkaloid
BRD-A59943784	fluticasone	glucocorticoid
BRD-A61899133	catechin	flavonoid
BRD-A63546914	Ro-04-5595	glutamatergic
BRD-A63667919	methylergometrine	ergot alkaloid
BRD-A63836183	PD-123319	AIIRA
BRD-A64227845	SKF-77434	dopaminergic
BRD-A65550283	ginsenoside	terpenoid
BRD-A66927094	nemonapride	antipsychotic
BRD-A68891053	BW-B70C	lipoxygenase inh.
BRD-A68929948	DAPT-GSI-IX	g-secretase inh.
BRD-A70268693	PG-9	cholinergic
BRD-A71262238	nafadotride	dopaminergic
BRD-A73581086	ergometrine	ergot alkaloid
BRD-A74269027	isoxsuprine	adrenergic
BRD-A75478957	PD-166793	MMP-i
BRD-A76093993	cromakalim	K+ ch. opener
BRD-A80641450	FR-139317	ET-i
BRD-A81866333	CGS-21680	purinergic
BRD-A82329351	cycloheximide	protein syn. inh.
BRD-A82371568	clofarabine	antimetabolite
BRD-A82590476	SDZ-NKT-343	tachykinin mod.
BRD-A82656074	naltrindole	opioidergic
BRD-A88282067	delcorine	alkaloid
BRD-A89434049	sarmentogenin	cardiac glycoside
BRD-A89672324	CGP-55845	GABAergic
BRD-A93659613	GR-89696	opioidergic
BRD-A94413429	NTNCB	NPY inh.
BRD-A95096829	PNU-96415E	antipsychotic
BRD-A96882008	L-732138	tachykinin mod.
BRD-A97454584	nadolol	adrenergic
BRD-A98378129	talniflumate	COX inh.
BRD-A98725278	methysergide	ergot alkaloid
BRD-A99177642	deltaline	alkaloid
BRD-A99411506	esculin	coumarin
BRD-K02275692	cefotiam	antibiotic
BRD-K02283807	GR-32191	prostanoid mod.
BRD-K02590140	O-2050	cannabinoidergic
BRD-K02607075	tubocurarine	cholinergic
BRD-K04414442	SB-222200	tachykinin mod.
BRD-K04546108	JAK3-inhibitor-VI	JAK-i
BRD-K04976539	aminogenistein	flavonoid
BRD-K05151076	ZK-164015	ER antagonist
BRD-K05181084	NGB-2904	dopaminergic
BRD-K05464208	JX-401	p38 inh.
BRD-K05901394	terguride	ergot alkaloid
BRD-K05906022	limonin	terpenoid
BRD-K06024458	N-arachidonyl-GABA	cannabinoidergic
BRD-K07325606	hispidin	PKC-i
BRD-K07888196	tyrphostin-AG-538	TKI
BRD-K08132273	tyrphostin	EGFR-i
BRD-K09635134	L-erythro-MAPP	sphingolipid
BRD-K09635314	m-3M3FBS	phospholipase act.
BRD-K09668667	benzoapyrene	carcinogen
BRD-K09764130	mead-ethanolamide	cannabinoidergic
BRD-K09963420	saquinavir	antiviral
BRD-K10177585	PSB-11	purinergic
BRD-K10870738	CDC	lipoxygenase inh.
BRD-K11634954	GBR-13069	DRI
BRD-K11696279	BU-239	imidazolinergic
BRD-K11911061	GR-127935	5-HT modulator
BRD-K12120659	GR-144053	adhesion inh.
BRD-K12184470	flunarizine	Ca2+ ch. blocker
BRD-K12244279	MEK1-2-inhibitor	MEK/ERK-i
BRD-K13642330	cosmosiin	flavonoid
BRD-K14200658	syrosingopine	VMAT-i
BRD-K14282469	LY-165163	5-HT modulator
BRD-K14441456	tyrphostin-AG-556	TKI
BRD-K14618467	IKK-16	IKK-i
BRD-K15086322	JNJ-10191584	histaminergic
BRD-K15791587	L-733060	tachykinin mod.
BRD-K15935639	z-leu3-VS	proteasome inh.
BRD-K16277217	piperacetazine	antipsychotic
BRD-K16977723	PP-3	EGFR-i
BRD-K17008822	BD-1008	sigma mod.
BRD-K17896185	FIT	opioidergic
BRD-K21667562	AM-404	cannabinoidergic
BRD-K23623876	decafluorobutane	contrast medium
BRD-K23922020	arecaidine-propargyl-ester	cholinergic
BRD-K24201553	SB-269970	5-HT modulator
BRD-K24526313	levcromakalim	K+ ch. opener
BRD-K26015241	ODQ	guanylyl cy. inh.
BRD-K26521938	dinoprostone	prostanoid mod.
BRD-K26573499	DMAB-anabaseine	cholinergic
BRD-K27665173	D-64406	PDGFR-i
BRD-K27737647	H-89	PKA-i
BRD-K27871032	lysergol	ergot alkaloid
BRD-K28075147	biochanin-a	flavonoid
BRD-K28761384	zuclopenthixol	antipsychotic
BRD-K28806945	L-750667	dopaminergic
BRD-K29173907	isoflupredone-acetate	glucocorticoid
BRD-K29178788	dictamnine	alkaloid
BRD-K29555132	arachidonamide	cannabinoidergic
BRD-K29668683	BD-1063	sigma mod.
BRD-K31268420	NSC-693868	CDK-i
BRD-K32906660	bis-tyrphostin	EGFR-i
BRD-K34441861	moexipril	ACE inh.
BRD-K34533029	tyrphostin-AG-494	EGFR-i
BRD-K40919711	BAPTA-AM	metal ion chelator
BRD-K48029790	OBAA	phospholipase inh.
BRD-K51276371	aloisine	CDK-i
BRD-K51816706	oxindole-I	TKI
BRD-K52850071	WHI-P154	JAK-i
BRD-K53570330	carbofuran	pesticide
BRD-K53878242	MMPX	PDE-i
BRD-K54708045	nTZDpa	PPAR mod.
BRD-K56699285	metergoline	ergot alkaloid
BRD-K58938839	cyclopamine	hedgehog mod.
BRD-K59469039	tyrphostin-AG-879	TKI
BRD-K59650319	YM-298198	glutamatergic
BRD-K60184833	tyrphostin-AG-99	EGFR-i
BRD-K61737877	VEGF-receptor-2-kinase-inhibitor-IV	VEGFR-i
BRD-K62206109	VUF-5681	histaminergic
BRD-K62221994	T-98475	GnRH-i
BRD-K62289640	lylamine	cannabinoidergic
BRD-K62353524	DY-131	ER agonist
BRD-K62609077	scoulerine	alkaloid
BRD-K63874012	thioperamide	histaminergic
BRD-K63913457	eicosatrienoic-acid	fatty acid
BRD-K64157027	ZD-2079	adrenergic
BRD-K64341947	CFM-1571	guanylyl cy. act.
BRD-K64402243	ivachtin	caspase-i
BRD-K64670467	JNJ-16259685	glutamatergic
BRD-K65814004	diphenyleneiodonium	NO inh.
BRD-K66707493	lawsone	dye/stain
BRD-K66944906	fraxidin	coumarin
BRD-K67261995	adipiodone	contrast medium
BRD-K67860401	AR-A014418	GSK-i
BRD-K68341547	W-9	CaM inh.
BRD-K68620903	dydrogesterone	progestogen
BRD-K69032158	diprotin-a	DPP4 inh.
BRD-K69556541	ryanodine	Ca2+ ch. blocker
BRD-K71430621	clobenpropit	histaminergic
BRD-K71499074	diclofenamide	CA inh.
BRD-K71731651	PNU-120596	cholinergic
BRD-K71860425	CDK2-5-inhibitor	CDK-i
BRD-K72024482	MRS-1754	purinergic
BRD-K72034655	peucedanin	caspase-activator
BRD-K72541103	JAK3-inhibitor-I	JAK-i
BRD-K73391359	quinisocaine	Na+ ch. blocker
BRD-K73397362	purmorphamine	hedgehog mod.
BRD-K74112339	acetohydroxamic-acid	urease inh.
BRD-K74284736	L-689560	glutamatergic
BRD-K74430258	12-dichlorobenzene	pesticide
BRD-K76064317	tyrphostin-AG-1296	TKI
BRD-K76274772	MAPP-D-erythro	sphingolipid
BRD-K76568384	PHTPP	ER antagonist
BRD-K76840893	RS-17053	adrenergic
BRD-K76872913	benzanthrone	dye/stain
BRD-K77133231	PD-169316	p38 inh.
BRD-K77998258	ganglioside	sphingolipid
BRD-K78637815	LY-320135	cannabinoidergic
BRD-K79116891	proxymetacaine	Na+ ch. blocker
BRD-K79124250	ioxaglic-acid	contrast medium
BRD-K79145749	dibenzepin	TCA/TeCA
BRD-K79930101	GW-583340	EGFR-i
BRD-K80970344	pyrrolidine-dithiocarbamate	NF-kB inh.
BRD-K81209159	herniarin	coumarin
BRD-K81209512	AG-494	TKI
BRD-K81225797	SCH-58261	purinergic
BRD-K81709173	halcinonide	glucocorticoid
BRD-K81729199	AQ-RA741	cholinergic
BRD-K81876028	CP-93129	5-HT modulator
BRD-K82688027	RG-13022	TKI
BRD-K83637872	SANT-1	hedgehog mod.
BRD-K84175871	pseudoephedrine	adrenergic
BRD-K84266862	BRL-50481	PDE-i
BRD-K84595254	strophanthidin	cardiac glycoside
BRD-K84987553	MDM2-inhibitor	MDM-i
BRD-K85015012	NNC-05-2090	AARI
BRD-K85266041	DNQX	glutamatergic
BRD-K86958018	olvanil	TRP ch. opener
BRD-K87696786	LY-456236	glutamatergic
BRD-K87991767	umbelliferone	sunscreen
BRD-K89210380	biotin	vit. B
BRD-K89930444	AG-592	TKI
BRD-K90027355	spironolactone	mineralocorticoid
BRD-K92138166	mammea-a	antibiotic
BRD-K92492521	LY-255283	leukotriene mod.
BRD-K92678294	irilin-a	flavonoid
BRD-K92726801	hydrastinine	alkaloid
BRD-K92758126	MD-920	terpenoid
BRD-K93325701	damnacanthal	TKI
BRD-K94270326	ecopipam	dopaminergic
BRD-K94379058	BML-190	cannabinoidergic
BRD-K94441233	mevastatin	statin
BRD-K94689771	pinocembrin	flavonoid
BRD-K94832621	Y-134	ER mixed mod.
BRD-K94841585	emodic-acid	laxative
BRD-K94920105	DR-2313	PARP-i
BRD-K95202259	ML-3163	p38 inh.
BRD-K96362535	tubaic-acid	ETC inh.
BRD-K96402602	farnesylthiotriazole	terpenoid
BRD-K96527333	dehydroisoandosterone	GABAergic
BRD-K97061094	azacyclonol	antipsychotic
BRD-K97330509	SRC-kinase-inhibitor-II	Src-i
BRD-K97354755	SU-6656	TKI
BRD-K97365803	PI-828	PI3K-i
BRD-K06426971	ryuvidine	HMT-i
BRD-K11927976	ER-27319	Syk-i
BRD-A10420615	cyclopiazonic-acid	alkaloid
BRD-A11813248	AM-92016	K+ ch. blocker
BRD-A17428743	BW-723C86	5-HT modulator
BRD-A17453586	MDL-72832	5-HT modulator
BRD-A22684332	procaterol	adrenergic
BRD-A23072235	pheniramine	histaminergic
BRD-A24122750	saclofen	GABAergic
BRD-A26097136	bulleyaconitine-a	Na+ ch. blocker
BRD-A28970875	puromycin	protein syn. inh.
BRD-A30655177	LFM-A13	TKI
BRD-A35033682	eriodictyol	flavonoid
BRD-A35623999	CGP-37157	Ca2+ ch. blocker
BRD-A35989968	megestrol-acetate	progestogen
BRD-A36267905	buphenine	adrenergic
BRD-A42649439	triciribine	Akt-i
BRD-A44780397	mifepristone	progestogen
BRD-A45499626	UBP-302	glutamatergic
BRD-A49046702	SKF-89976A	AARI
BRD-A50928468	norgestrel	progestogen
BRD-A51829654	BRL-15572	5-HT modulator
BRD-A56987319	SQ-22536	adenylyl cy. inh.
BRD-A67433117	NCS-382	GABAergic
BRD-A70461345	naloxone	opioidergic
BRD-A71459254	cymarin	cardiac glycoside
BRD-A73605923	mocimycin	antibiotic
BRD-A76528577	vincristine	antimicrotubule
BRD-A78322124	dobutamine	adrenergic
BRD-A78377521	monastrol	kinesin inh.
BRD-A83859836	tropisetron	5-HT modulator
BRD-A84389633	tropanyl-35-dimethylbenzoate	5-HT modulator
BRD-A85587465	bemesetron	5-HT modulator
BRD-A86109770	guggulsterone	FXR mod.
BRD-A89337244	PD-102807	cholinergic
BRD-K04146668	GW-441756	Trk mod.
BRD-K05181463	L-741626	dopaminergic
BRD-K05434375	HA-1004	Ca2+ ch. blocker
BRD-K05528470	L-745870	dopaminergic
BRD-K06147391	telenzepine	cholinergic
BRD-K06198550	isorotenone	ETC inh.
BRD-K06753942	nobiletin	flavonoid
BRD-K07117950	imperatorin	coumarin
BRD-K07762753	aminopurvalanol-a	CDK-i
BRD-K10042277	desmethylclozapine	antipsychotic
BRD-K10176267	L-701252	glutamatergic
BRD-K12079898	PD-160170	NPY inh.
BRD-K14821540	FCCP	uncoupler
BRD-K15025317	BAY-11-7082	NF-kB inh.
BRD-K15164005	apoptosis-activator-II	caspase-activator
BRD-K15868788	SDZ-205-557	5-HT modulator
BRD-K16233984	eriochrome-black-t	dye/stain
BRD-K16551401	PNU-22394	5-HT modulator
BRD-K16664969	GTP-14564	TKI
BRD-K17868609	BRL-54443	5-HT modulator
BRD-K18316707	O-1918	cannabinoidergic
BRD-K18619710	digoxigenin	cardiac glycoside
BRD-K18757346	U-46619	prostanoid mod.
BRD-K18787491	U-0126	MEK/ERK-i
BRD-K18816859	L-694247	5-HT modulator
BRD-K18905250	ST-91	adrenergic
BRD-K19605405	ZM-241385	purinergic
BRD-K20287671	SU-4312	TKI
BRD-K20714604	RS-56812	5-HT modulator
BRD-K22010301	JLK-6	g-secretase inh.
BRD-K22385716	LY-303511	CK1/2 inh.
BRD-K23383398	T-0901317	LXR mod.
BRD-K23583188	lavendustin-a	TKI
BRD-K24240364	GYKI-52466	glutamatergic
BRD-K24675965	LY-288513	CCK antagonist
BRD-K25186396	tangeritin	flavonoid
BRD-K25905511	buddleoflavonoloside	flavonoid
BRD-K26241953	piceatannol	stilbenoid
BRD-K26429091	J-104129	cholinergic
BRD-K26548821	quinpirol--	dopaminergic
BRD-K27351809	nomegestrol-acetate	progestogen
BRD-K28578425	cilostamide	PDE-i
BRD-K31699485	DMeOB	glutamatergic
BRD-K31843556	T-0070907	PPAR mod.
BRD-K32292990	CGP-53353	TKI
BRD-K32412559	morphothebaine	alkaloid
BRD-K32526544	DCEBIO	K+ ch. opener
BRD-K33204703	AG-370	TKI
BRD-K33459542	ditolylguanidine	sigma mod.
BRD-K33860217	CP-94253	5-HT modulator
BRD-K33864865	LY-225910	CCK antagonist
BRD-K34034388	GBR-12783	DRI
BRD-K34092021	arvanil	TRP ch. opener
BRD-K34170797	fexaramine	FXR mod.
BRD-K34330170	rotenonic-acid	ETC inh.
BRD-K35531059	molsidomine	NO donor
BRD-K35559145	levomepromazine	antipsychotic
BRD-K36258877	AZ-10417808	caspase-i
BRD-K36638830	anabasine	pesticide
BRD-K36864847	BD-1047	sigma mod.
BRD-K36965586	m-chlorophenylbiguanide	5-HT modulator
BRD-K37080523	isoreserpine	VMAT-i
BRD-K37312348	kenpaullone	CDK-i
BRD-K38903228	hesperidin	flavonoid
BRD-K39111395	BCL2-inhibitor	Bcl-2 inh.
BRD-K39188321	betamethasone	glucocorticoid
BRD-K39670393	amthamine	histaminergic
BRD-K39965020	doconexent	fatty acid
BRD-K40530731	hyoscyamine	cholinergic
BRD-K40578143	GR-79236	purinergic
BRD-K40656405	L-165041	PPAR mod.
BRD-K40742111	baeomycesic-acid	lipoxygenase inh.
BRD-K40992116	parachlorophenol	disinfectant
BRD-K41337261	ZM-306416	TKI
BRD-K42221274	NNC-711	AARI
BRD-K42452249	EO-1428	p38 inh.
BRD-K43245338	MDL-28170	calpain inh.
BRD-K43978949	PIT	purinergic
BRD-K44067360	flufenamic-acid	COX inh.
BRD-K44849676	capsazepine	TRP ch. opener
BRD-K45068323	W-13	CaM inh.
BRD-K45401373	betulinic-acid	terpenoid
BRD-K45435259	SCH-23390	dopaminergic
BRD-K45479396	BP-554	5-HT modulator
BRD-K46142322	RS-67333	5-HT modulator
BRD-K46419649	U0126	MEK/ERK-i
BRD-K46441700	GR-55562	5-HT modulator
BRD-K47105409	AG-490	TKI
BRD-K47598052	PP-1	Src-i
BRD-K47693913	evoxine	alkaloid
BRD-K49577446	flunisolide	glucocorticoid
BRD-K49657628	tyrphostin-AG-18	EGFR-i
BRD-K49890030	gavestinel	glutamatergic
BRD-K50018155	RS-67506	5-HT modulator
BRD-K50135270	GBR-12935	DRI
BRD-K50325075	UCL-2077	K+ ch. blocker
BRD-K50388907	fenofibrate	fibrate
BRD-K51318897	fenbendazole	anthelmintic
BRD-K51751936	alfadolone-acetate	GABAergic
BRD-K51918615	iodophenpropit	histaminergic
BRD-K52394958	GR-159897	tachykinin mod.
BRD-K52459643	alprostadil	prostanoid mod.
BRD-K52620403	STO-609	CaMK inh.
BRD-K52721684	PCO-400	K+ ch. opener
BRD-K52930707	rescinnamine	ACE inh.
BRD-K53523901	arctigenin	lignan
BRD-K54094468	remoxipride	antipsychotic
BRD-K54142781	cirazoline	adrenergic
BRD-K54330070	SB-202190	p38 inh.
BRD-K54704028	BAY-36-7620	glutamatergic
BRD-K56596464	QX-314	Na+ ch. blocker
BRD-K59851896	calycanthine	alkaloid
BRD-K60060639	N-methyllidocaine-iodide	Na+ ch. blocker
BRD-K60476892	YC-1	guanylyl cy. act.
BRD-K60511616	pravastatin	statin
BRD-K60640630	mometasone	glucocorticoid
BRD-K60923938	veratridine	alkaloid
BRD-K61097567	SB-218795	tachykinin mod.
BRD-K62810658	PD-98059	MEK/ERK-i
BRD-K63516691	T-0156	PDE-i
BRD-K67298865	SB-431542	TGF-beta inh.
BRD-K68264559	brimonidine	adrenergic
BRD-K69195780	NAN-190	5-HT modulator
BRD-K70281171	U-99194	dopaminergic
BRD-K70577657	H-9	PKA-i
BRD-K72816382	cinalukast	leukotriene mod.
BRD-K73824630	skatole	thrombin inh.
BRD-K75615183	talipexole	dopaminergic
BRD-K78294846	osthol	coumarin
BRD-K78959463	FPL-64176	Ca2+ ch. opener
BRD-K79353516	indolophenanthridine	dopaminergic
BRD-K79425933	benperidol	antipsychotic
BRD-K79684402	Ro-10-5824	dopaminergic
BRD-K80315159	DPPE	histaminergic
BRD-K80348542	cephaeline	protein syn. inh.
BRD-K80725821	RS-16566	5-HT modulator
BRD-K80778372	Ro-19-4605	GABAergic
BRD-K82484965	carmoxirole	dopaminergic
BRD-K82731415	olomoucine	CDK-i
BRD-K82823076	Ro-15-4513	GABAergic
BRD-K82865713	prostaglandin-b2	prostanoid mod.
BRD-K82983861	GW-0742	PPAR mod.
BRD-K83322645	L-693403	sigma mod.
BRD-K83597974	pargyline	MAOI
BRD-K84996949	sinensetin	flavonoid
BRD-K85013741	auraptene	coumarin
BRD-K85383046	IAA-94	Cl- ch. blocker
BRD-K85871428	SC-68376	p38 inh.
BRD-K86204871	terconazole	antifungal
BRD-K87048468	RS-102221	5-HT modulator
BRD-K87919739	tyrphostin-AG-825	TKI
BRD-K88677950	PD-198306	MEK/ERK-i
BRD-K88759641	EMD-66684	AIIRA
BRD-K88871508	lisuride	ergot alkaloid
BRD-K89046952	ciclacillin	antibiotic
BRD-K90259198	W-7	CaM inh.
BRD-K90524085	MY-5445	PDE-i
BRD-K91370081	anisomycin	protein syn. inh.
BRD-K92000912	AM-251	cannabinoidergic
BRD-K93258693	GW-9662	PPAR mod.
BRD-K93280214	gabazine	GABAergic
BRD-K93332168	isocarboxazid	MAOI
BRD-K93480852	KN-93	CaMK inh.
BRD-K94080537	diethyltoluamide	pesticide
BRD-K95609758	BMS-191011	K+ ch. opener
BRD-K95676198	JAK3-inhibitor-V	JAK-i
BRD-K95785537	PP-2	Src-i
BRD-K95851186	CGP-13501	GABAergic
BRD-K95992530	cyclo-Arg-Gly-Asp-D-Phe-Val	adhesion inh.
BRD-K96144918	mead-acid	fatty acid
BRD-K96354014	nifedipine	Ca2+ ch. blocker
BRD-K96778649	tyrphostin-47	EGFR-i
BRD-K96809896	SKF-86002	p38 inh.
BRD-K97118047	4567-tetrabromobenzotriazole	CK1/2 inh.
BRD-K97509413	coumestrol	ER agonist
BRD-K97810537	beclomethasone-dipropionate	glucocorticoid
BRD-K98157055	SIB-1757	glutamatergic
BRD-K98521173	desoxycortone	mineralocorticoid
BRD-K98548675	parthenolide	terpenoid
BRD-A80502530	cinobufagin	cardiac glycoside
BRD-A00100033	nifurtimox	antitrypanosomal
BRD-A01320529	salmeterol	adrenergic
BRD-A01346607	flumetasone	glucocorticoid
BRD-A02759312	betaxolol	adrenergic
BRD-A06390036	hydroquinidine	Na+ ch. blocker
BRD-A08877921	cephalotaxine	alkaloid
BRD-A13650332	flucloxacillin	antibiotic
BRD-A14395271	mesoridazine	antipsychotic
BRD-A16332958	modafinil	adrenergic
BRD-A18202423	CPCCOEt	glutamatergic
BRD-A19053259	pseudopelletierine	anthelmintic
BRD-A23683907	NAS-181	5-HT modulator
BRD-A25143711	hydrocortisone-valerate	glucocorticoid
BRD-A30590053	MR-16728	cholinergic
BRD-A31007383	SDZ-WAG-994	purinergic
BRD-A31195449	TCB2	5-HT modulator
BRD-A31575449	CGP-20712	adrenergic
BRD-A31801025	formestane	aromatase inh.
BRD-A32349859	methyl-angolensate	terpenoid
BRD-A34205397	suloctidil	adrenergic
BRD-A34751532	homosalate	sunscreen
BRD-A35338386	NECA	purinergic
BRD-A36074203	remacemide	glutamatergic
BRD-A37817666	picrotoxin	GABAergic
BRD-A39290993	cyproterone	AR antagonist
BRD-A39969961	eplerenone	mineralocorticoid
BRD-A41112154	oleanolic-acid	terpenoid
BRD-A41145729	methoprene-acid	retinoid
BRD-A41250306	cyclopenthiazide	thiazide
BRD-A41722204	sulmazole	purinergic
BRD-A41941932	vitexin	flavonoid
BRD-A42167015	carteolol	adrenergic
BRD-A42571354	cetirizine	histaminergic
BRD-A48720949	testosterone-propionate	AR agonist
BRD-A53131506	epitestosterone	AR antagonist
BRD-A67799922	phenoxybenzamine	adrenergic
BRD-A70649075	sulconazole	antifungal
BRD-A72596465	GW-6471	PPAR mod.
BRD-A73909368	dactinomycin	Topo-i
BRD-A75402480	deoxycorticosterone-acetate	mineralocorticoid
BRD-A77722753	hydralazine	MAOI
BRD-A95513702	androsta-14-dien-317-dione	aromatase inh.
BRD-A97730597	hexylcaine	Na+ ch. blocker
BRD-A99449986	MT-21	caspase-activator
BRD-K00206590	P-1075	K+ ch. opener
BRD-K00312224	PPT	ER agonist
BRD-K00675675	CL-82198	MMP-i
BRD-K00959089	thenoyltrifluoroacetone	metal ion chelator
BRD-K01624546	docosatrienoic-acid	fatty acid
BRD-K01648091	LE-300	dopaminergic
BRD-K01902415	pirinixic-acid	PPAR mod.
BRD-K02715688	hydrastine-1r-9s	alkaloid
BRD-K03440695	boldine	alkaloid
BRD-K03642198	AY-9944	hedgehog mod.
BRD-K03981224	ethisterone	progestogen
BRD-K04010869	prostaglandin-a1	prostanoid mod.
BRD-K04046242	equilin	ER agonist
BRD-K06159959	CCMQ	glutamatergic
BRD-K06221026	DUP-697	COX inh.
BRD-K06234293	LY-364947	TGF-beta inh.
BRD-K06593056	LE-135	retinoid
BRD-K06854232	AM-580	retinoid
BRD-K07507905	BRL-37344	adrenergic
BRD-K07996107	harpagoside	terpenoid
BRD-K08619574	thioproperazine	antipsychotic
BRD-K08640512	RS-100329	adrenergic
BRD-K08806317	timolol	adrenergic
BRD-K08890269	CO-102862	Na+ ch. blocker
BRD-K08996725	zolantidine	histaminergic
BRD-K08998509	fananserin	dopaminergic
BRD-K09416995	lovastatin	statin
BRD-K09859624	methantheline	cholinergic
BRD-K10065684	dantron	laxative
BRD-K10705233	GW-405833	cannabinoidergic
BRD-K11107424	tiotidine	histaminergic
BRD-K11158509	tyrphostin-B44	EGFR-i
BRD-K12260308	xanthoxyline	antifungal
BRD-K13032584	procarbazine	DNA crosslinker
BRD-K13169950	NSC-3852	HDAC-i
BRD-K13261168	quinelorane	dopaminergic
BRD-K14765469	vesamicol	cholinergic
BRD-K14767410	SC-560	COX inh.
BRD-K14807180	SB-221284	5-HT modulator
BRD-K14965640	ibuprofen-S	COX inh.
BRD-K15522385	cinanserin	5-HT modulator
BRD-K15588452	R-96544	5-HT modulator
BRD-K15616905	CCCP	uncoupler
BRD-K15715913	fluperlapine	antipsychotic
BRD-K17415526	tyrphostin-AG-835	EGFR-i
BRD-K17497770	butein	chalconoid
BRD-K17674993	diflorasone	glucocorticoid
BRD-K17796732	JWH-015	cannabinoidergic
BRD-K18059238	gamma-linolenic-acid	fatty acid
BRD-K18250272	propoxycaine	Na+ ch. blocker
BRD-K18574842	nafcillin	antibiotic
BRD-K18742343	H-8	PKA-i
BRD-K18799075	BAY-59-3074	cannabinoidergic
BRD-K18909381	CGS-12066B	5-HT modulator
BRD-K19309090	SR-95639A	cholinergic
BRD-K19360254	ergocornine	ergot alkaloid
BRD-K21565985	xylazine	adrenergic
BRD-K21853356	RG-14620	TKI
BRD-K22503835	scriptaid	HDAC-i
BRD-K23335153	AMN-082	glutamatergic
BRD-K23566484	nilutamide	AR antagonist
BRD-K25741894	skimmianine	cholinergic
BRD-K25875056	SC-9	PKC-activator
BRD-K25906698	immepip	histaminergic
BRD-K26160755	RS-45041-190	imidazolinergic
BRD-K26373640	IKK-2-inhibitor	IKK-i
BRD-K28137194	loreclezole	GABAergic
BRD-K28168037	fenretinide	retinoid
BRD-K28453807	nitrocaramiphen	cholinergic
BRD-K28863208	PNU-282987	cholinergic
BRD-K30296925	flavokavain-b	chalconoid
BRD-K30990140	FR-122047	COX inh.
BRD-K31054881	BMY-7378	adrenergic
BRD-K31238592	devazepide	CCK antagonist
BRD-K31611373	fluprostenol	prostanoid mod.
BRD-K31633810	DAU-5884	cholinergic
BRD-K31912990	CGP-71683	NPY inh.
BRD-K32584078	BML-257	Akt-i
BRD-K32645441	dipropyl-5ct	5-HT modulator
BRD-K32696739	noreleagnine	MAOI
BRD-K33193182	methylnorlichexanthone	TKI
BRD-K33396764	alpha-linolenic-acid	fatty acid
BRD-K34995470	SU-1498	TKI
BRD-K35430135	SR-59230A	adrenergic
BRD-K35708212	ouabain	cardiac glycoside
BRD-K36009368	NNC-63-0532	opioidergic
BRD-K36198571	WAY-170523	MMP-i
BRD-K37618799	MRS-1220	purinergic
BRD-K37691127	hinokitiol	terpenoid
BRD-K37792168	denbufylline	xanthine
BRD-K37848908	ceforanide	antibiotic
BRD-K37865504	LY-2183240	cannabinoidergic
BRD-K38003476	clocortolone-pivalate	glucocorticoid
BRD-K38449220	seneciphylline	alkaloid
BRD-K38477985	malonoben	uncoupler
BRD-K40902647	vincamine	alkaloid
BRD-K44899736	Ro-16-6941	MAOI
BRD-K46469693	SCH-442416	purinergic
BRD-K46652470	nizatidine	histaminergic
BRD-K51805276	temefos	pesticide
BRD-K52015643	deoxyrhapontin	stilbenoid
BRD-K54314721	zolmitriptan	histaminergic
BRD-K54790157	trioxsalen	coumarin
BRD-K57033106	tripelennamine	histaminergic
BRD-K57546357	prunetin	flavonoid
BRD-K59331372	SB-366791	TRP ch. blocker
BRD-K61401890	deguelin	pesticide
BRD-K63089472	farnesylthioacetic-acid	terpenoid
BRD-K63533170	AM-630	cannabinoidergic
BRD-K63606607	bufalin	cardiac glycoside
BRD-K63792901	arecaidine-but-2-ynyl-ester	cholinergic
BRD-K65417056	meprylcaine	Na+ ch. blocker
BRD-K65503129	CCT-018159	HSP-i
BRD-K65786282	CGP-7930	GABAergic
BRD-K66874953	pifithrin-alpha	p53 inh.
BRD-K67352070	TC-2559	cholinergic
BRD-K67445247	flurofamide	urease inh.
BRD-K67537649	PQ-401	IR/IGF1R-i
BRD-K67831364	ZM-323881	VEGFR-i
BRD-K68190965	GR-46611	5-HT modulator
BRD-K68873215	phosphodiesterase-V-inhibitor-II	PDE-i
BRD-K69763916	LY-341495	glutamatergic
BRD-K69837166	trap-101	opioidergic
BRD-K70487031	flupentixol	antipsychotic
BRD-K70881766	solanine	alkaloid
BRD-K71003802	hippeastrine	alkaloid
BRD-K71059170	cefixime	antibiotic
BRD-K72676686	fluvoxamine	SSRI
BRD-K72783841	tyrphostin-AG-555	TKI
BRD-K73290745	ICI-199441	opioidergic
BRD-K74913225	brinzolamide	CA inh.
BRD-K75478907	GS-39783	GABAergic
BRD-K76534306	enrofloxacin	antibiotic
BRD-K76805682	SB-415286	GSK-i
BRD-K77171813	proxyfan	histaminergic
BRD-K77677632	SB-200646	5-HT modulator
BRD-K78084463	W-12	CaM inh.
BRD-K78122587	NNC-55-0396	Ca2+ ch. blocker
BRD-K82255054	propofol	GABAergic
BRD-K89055274	alverine	5-HT modulator
BRD-K95885906	quercetagetin	flavonoid
BRD-K97863768	prothionamide	antituberculous
BRD-K99029477	prometon	pesticide
BRD-K08554278	bisbenzimide	dye/stain
BRD-A00993607	alprenolol	adrenergic
BRD-A01593789	chlormadinone-acetate	progestogen
BRD-A01643550	prednisolone-acetate	glucocorticoid
BRD-A04756508	norgestimate	progestogen
BRD-A06352418	terfenadine	histaminergic
BRD-A06352508	SB-218078	Chk-i
BRD-A06784547	MRS-1334	purinergic
BRD-A09056319	alfuzosin	adrenergic
BRD-A09094913	strychnine	pesticide
BRD-A09467419	mebeverine	cholinergic
BRD-A10303790	talampicillin	antibiotic
BRD-A15415227	GW-1929	PPAR mod.
BRD-A16694057	BADGE	ER agonist
BRD-A17819071	gedunin	HSP-i
BRD-A22143024	estropipate	ER agonist
BRD-A22844106	tenoxicam	COX inh.
BRD-A25687296	emetine	protein syn. inh.
BRD-A27554692	altrenogest	progestogen
BRD-A27887842	prednisolone	glucocorticoid
BRD-A29082194	gitoxigenin	cardiac glycoside
BRD-A29322418	canrenoic-acid	mineralocorticoid
BRD-A29426959	carbinoxamine	histaminergic
BRD-A34806832	proscillaridin	cardiac glycoside
BRD-A35588707	teniposide	Topo-i
BRD-A36066264	estradiol-benzoate	ER agonist
BRD-A39255369	DCPIB	Cl- ch. blocker
BRD-A41304429	practolol	adrenergic
BRD-A41519720	ezetimibe	cholesterol inh.
BRD-A41995253	brucine	glycinergic
BRD-A42628519	iopanoic-acid	contrast medium
BRD-A43940795	tetrahydropalmatine	alkaloid
BRD-A44008656	doxylamine	histaminergic
BRD-A46393198	tetramisole	anthelmintic
BRD-A49447682	desoximetasone	glucocorticoid
BRD-A54487287	cortisone-acetate	glucocorticoid
BRD-A55416093	colforsin	adenylyl cy. act.
BRD-A60571864	budesonide	glucocorticoid
BRD-A64092382	mexiletine	Na+ ch. blocker
BRD-A64125466	dehydrocholate	FXR mod.
BRD-A65671304	candesartan-cilextil	AIIRA
BRD-A66559694	naltrexone	opioidergic
BRD-A68723818	brompheniramine	histaminergic
BRD-A69917777	aminopentamide	cholinergic
BRD-A72703248	SKF-96365	Ca2+ ch. blocker
BRD-A72758037	asiatic-acid	terpenoid
BRD-A75552914	isoxicam	COX inh.
BRD-A77291778	cyclopentolate	cholinergic
BRD-A78391468	prednisolone-hemisuccinate	glucocorticoid
BRD-A83326220	brazilin	dye/stain
BRD-A90131694	alclometasone	glucocorticoid
BRD-A91008255	bepridil	Ca2+ ch. blocker
BRD-A91452556	estradiol-cypionate	ER agonist
BRD-A92177080	betamethasone-acetate	glucocorticoid
BRD-A93206962	L-755507	adrenergic
BRD-A93236127	digitoxin	cardiac glycoside
BRD-A94669766	naringenin	flavonoid
BRD-K00234327	RU-24969	5-HT modulator
BRD-K02581333	protein-tyrosine-phosphatase-inhibitor-IV	phosphatase inh.
BRD-K03557653	sappanone-a	flavonoid
BRD-K03670461	tyrphostin-AG-82	TKI
BRD-K03842655	penitrem-a	K+ ch. blocker
BRD-K04548931	epirubicin	Topo-i
BRD-K04877770	FTase-inhibitor-B581	FTase-i
BRD-K06543683	bisindolylmaleimide-ix	PKC-i
BRD-K06712146	YM-90709	interleukin mod.
BRD-K06895174	cisapride	5-HT modulator
BRD-K06980535	promazine	antipsychotic
BRD-K08109516	L-701324	glutamatergic
BRD-K08287586	butyl-paraben	preservative
BRD-K09631521	thiotepa	DNA crosslinker
BRD-K10974103	diloxanide	antiamoebic
BRD-K10995081	perphenazine	antipsychotic
BRD-K12057390	apigenin	flavonoid
BRD-K12513978	fenbufen	COX inh.
BRD-K12539581	nocodazole	antimicrotubule
BRD-K13544237	r--propylnorapomorphine	dopaminergic
BRD-K14221570	benzopurpurin-4b	antiviral
BRD-K14693417	cinchonine	alkaloid
BRD-K14920963	erythrosine	dye/stain
BRD-K15834839	lobendazole	anthelmintic
BRD-K17110974	aristolochic-acid	phospholipase inh.
BRD-K19136521	indirubin-3-monoxime	CDK-i
BRD-K19227686	phenolphthalein	laxative
BRD-K20742498	RS-39604	5-HT modulator
BRD-K21733600	rofecoxib	COX inh.
BRD-K22193694	dioxybenzone	sunscreen
BRD-K23913458	coumarin	vit. K antagonist
BRD-K24132293	piperlongumine	alkaloid
BRD-K25224017	pirenperone	5-HT modulator
BRD-K26801045	pipamperone	antipsychotic
BRD-K30240666	clemastine	histaminergic
BRD-K30867024	SB-216641	5-HT modulator
BRD-K32830106	guanfacine	imidazolinergic
BRD-K33308633	INCA-6	calcineurin inh.
BRD-K33818169	GW-3965	LXR mod.
BRD-K34820100	tebuthiuron	pesticide
BRD-K36737713	AG-957	TKI
BRD-K37206356	rhamnetin	flavonoid
BRD-K38305202	domperidone	dopaminergic
BRD-K38323065	phenacetin	COX inh.
BRD-K39120595	bithionol	anthelmintic
BRD-K39733634	L-161982	prostanoid mod.
BRD-K39746403	erythromycin-estolate	antibiotic
BRD-K39915878	loxapine	antipsychotic
BRD-K39987650	bisacodyl	laxative
BRD-K40887525	ritanserin	5-HT modulator
BRD-K41713976	E-4031	K+ ch. blocker
BRD-K42748308	XE-991	K+ ch. blocker
BRD-K43068349	AMG-9810	TRP ch. blocker
BRD-K43290182	Ro-04-6790	5-HT modulator
BRD-K45296539	ZD-7114	adrenergic
BRD-K45861246	azaperone	antipsychotic
BRD-K46137903	prednicarbate	glucocorticoid
BRD-K46317332	proadifen	NO inh.
BRD-K47659338	EMD-386088	5-HT modulator
BRD-K47717570	NBQX	glutamatergic
BRD-K48869804	icilin	TRP ch. opener
BRD-K49519092	immethridine	histaminergic
BRD-K49945136	GR-113808	5-HT modulator
BRD-K50660797	epicatechin-gallate--	flavonoid
BRD-K52075715	oxibendazole	anthelmintic
BRD-K52397688	amperozide	antipsychotic
BRD-K54210043	NS-1619	K+ ch. opener
BRD-K54233340	dorsomorphin	AMPK-i
BRD-K54771420	glycocholic-acid	FXR mod.
BRD-K55468218	spiperone	antipsychotic
BRD-K57304726	PRE-084	sigma mod.
BRD-K59522102	piperine	MAOI
BRD-K59753853	MDL-29951	glutamatergic
BRD-K60274257	dephostatin	phosphatase inh.
BRD-K60762818	desipramine	TCA/TeCA
BRD-K60770992	pergolide	ergot alkaloid
BRD-K62792802	LY-83583	guanylyl cy. inh.
BRD-K64245000	GW-4064	FXR mod.
BRD-K64514229	toltrazuril	antibiotic
BRD-K65639003	icariin	flavonoid
BRD-K66019333	oxantel	anthelmintic
BRD-K66296774	fluvastatin	statin
BRD-K66353228	zoxazolamine	K+ ch. blocker
BRD-K67100011	pivmecillinam	antibiotic
BRD-K67439147	SIB-1893	glutamatergic
BRD-K67847053	guanabenz	adrenergic
BRD-K68507560	dicycloverine	cholinergic
BRD-K68558722	deracoxib	COX inh.
BRD-K69600043	thiethylperazine	dopaminergic
BRD-K70327191	benzoxiquine	disinfectant
BRD-K72726508	arcyriaflavin-a	CDK-i
BRD-K74212935	ergocryptine	ergot alkaloid
BRD-K75958195	pizotifen	5-HT modulator
BRD-K76587808	fraxetin	coumarin
BRD-K77925998	quipazine	5-HT modulator
BRD-K82036761	sertraline	SSRI
BRD-K82561139	ricinine	alkaloid
BRD-K82562631	tolmetin	COX inh.
BRD-K85603128	resorcinol	disinfectant
BRD-K88741031	methyl-25-dihydroxycinnamate	TKI
BRD-K92760278	riboflavin	vit. B
BRD-K94512704	spiramide	5-HT modulator
BRD-K95309561	dienestrol	ER agonist
BRD-K96119599	leucodin	melanin inh.
BRD-K96263742	GW-7647	PPAR mod.
BRD-K96799727	pifithrin-mu	HSP-i
BRD-K98490050	amsacrine	Topo-i
BRD-A02713983	dihydrodeoxygedunin	Trk mod.
BRD-A07000685	hydrocortisone-hemisuccinate	glucocorticoid
BRD-A07824748	flavanone	flavonoid
BRD-A08709697	heliotrine	alkaloid
BRD-A09925278	etilefrine	adrenergic
BRD-A10969569	ambelline	alkaloid
BRD-A11135865	nor-binaltorphimine	opioidergic
BRD-A15034104	bergenin	coumarin
BRD-A16311756	profenamine	cholinergic
BRD-A17535965	gelsemine	alkaloid
BRD-A18419789	etoposide	Topo-i
BRD-A22713669	BVT-948	phosphatase inh.
BRD-A24817035	laudanosine	alkaloid
BRD-A28856712	tetrahydrozoline	adrenergic
BRD-A30205217	ethotoin	Na+ ch. blocker
BRD-A32836748	leu-enkephalin	opioidergic
BRD-A33084410	5-guanidinonaltrindole	opioidergic
BRD-A36217750	sulfinpyrazone	uricosuric
BRD-A37347161	BRL-52537	opioidergic
BRD-A37492983	iocetamic-acid	contrast medium
BRD-A37776212	ICI-204448	opioidergic
BRD-A38749782	fludrocortisone-acetate	mineralocorticoid
BRD-A39230911	chlorphenesin-carbamate	antifungal
BRD-A39268308	epibatidine	cholinergic
BRD-A41555725	chlortetracycline	antibiotic
BRD-A42346008	metanephrine	adrenergic
BRD-A43150328	penicillic-acid	antibiotic
BRD-A43671941	oxprenolol	adrenergic
BRD-A45333398	periplocymarin	cardiac glycoside
BRD-A45543382	metrizamide	contrast medium
BRD-A46186775	hydrocortisone-phosphate	glucocorticoid
BRD-A47065382	huperzine-a	cholinergic
BRD-A47144777	dihydro-7-desacetyldeoxygedunin	HSP-i
BRD-A47494775	dipivefrine	adrenergic
BRD-A47513740	calyculin	phosphatase inh.
BRD-A48257147	PHCCC	glutamatergic
BRD-A49148672	galantamine	cholinergic
BRD-A49225603	alimemazine	histaminergic
BRD-A52326238	isogedunin	HSP-i
BRD-A52588987	SKF-83566	dopaminergic
BRD-A53077924	tianeptine	SSRE
BRD-A53416814	ceramide	sphingolipid
BRD-A54236247	ephedrine-racemic	adrenergic
BRD-A54445976	napelline	alkaloid
BRD-A54490543	pirlindole	MAOI
BRD-A54596827	solifenacin	cholinergic
BRD-A55369275	CGP-54626	GABAergic
BRD-A56020723	CA-074-Me	cathepsin inh.
BRD-A56675431	altizide	thiazide
BRD-A59303141	quinethazone	thiazide-like
BRD-A60197193	amisulpride	antipsychotic
BRD-A60583491	nitrarine	alkaloid
BRD-A61392169	eliprodil	glutamatergic
BRD-A62021152	WAY-161503	5-HT modulator
BRD-A62057054	MDL-11939	5-HT modulator
BRD-A63998256	helveticoside	cardiac glycoside
BRD-A64933752	CV-1808	purinergic
BRD-A65145453	ATPA	glutamatergic
BRD-A65440446	cimaterol	adrenergic
BRD-A65597028	RX-821002	adrenergic
BRD-A65615053	zacopride	5-HT modulator
BRD-A65767837	hydrocortisone-acetate	glucocorticoid
BRD-A66435872	HTMT	histaminergic
BRD-A66563878	medetomidine	adrenergic
BRD-A68039575	liquiritigenin	flavonoid
BRD-A70407468	PSB-36	purinergic
BRD-A70514680	articaine	Na+ ch. blocker
BRD-A71157293	fursultiamine	vit. B
BRD-A71203467	L-stepholidine	dopaminergic
BRD-A71765365	mepireserpate	VMAT-i
BRD-A72483914	spiroxatrine	5-HT modulator
BRD-A72988804	tiaprofenic-acid	COX inh.
BRD-A73859745	glycodeoxycholic-acid	FXR mod.
BRD-A75769826	SDM-25N	opioidergic
BRD-A77824596	fluocinolone	glucocorticoid
BRD-A78295502	hydroquinine	Na+ ch. blocker
BRD-A78360835	cercosporin	PKC-i
BRD-A78942461	ICI-118551	adrenergic
BRD-A79672927	tropicamide	cholinergic
BRD-A83431637	resmethrin	pesticide
BRD-A83695761	chromanol	K+ ch. blocker
BRD-A83937277	mephenytoin	Na+ ch. blocker
BRD-A84389091	L-655708	GABAergic
BRD-A84493640	atovaquone	antimalarial
BRD-A85234536	N6-cyclopentyladenosine	adrenergic
BRD-A85280935	quinpirole	dopaminergic
BRD-A85472596	L-670596	prostanoid mod.
BRD-A91866971	SQ-29548	prostanoid mod.
BRD-A92161634	scopoline	alkaloid
BRD-A92439610	triamcinolone-acetonide	glucocorticoid
BRD-A92585442	RU-28318	mineralocorticoid
BRD-A92670106	tocainide	Na+ ch. blocker
BRD-A93477898	PETCM	caspase-activator
BRD-A98299281	hydroxytacrine-maleate-rs	cholinergic
BRD-A98431941	ephedrine	adrenergic
BRD-A99164655	dihydrexidine	dopaminergic
BRD-K02953697	naringin	flavonoid
BRD-K06467078	corynanthine	adrenergic
BRD-K08556791	ethoprop	pesticide
BRD-K08973992	linoleic-acid	fatty acid
BRD-K09778810	FGIN-1-27	TSPO mod.
BRD-K10098805	rhapontin	stilbenoid
BRD-K11742128	triprolidine	histaminergic
BRD-K13211965	L-741742	dopaminergic
BRD-K14536225	piceid	stilbenoid
BRD-K17294426	clebopride	dopaminergic
BRD-K18518344	digitoxigenin	cardiac glycoside
BRD-K19507340	megestrol	progestogen
BRD-K19554809	MK-212	5-HT modulator
BRD-K20152659	dihomo-gamma-linolenic-acid	fatty acid
BRD-K20995441	U-54494A	opioidergic
BRD-K21350491	phenamil	TRP ch. blocker
BRD-K21936341	oxotremorine-sesquifumarate	cholinergic
BRD-K26979635	NS-3694	caspase-i
BRD-K27141178	SB-203186	5-HT modulator
BRD-K27710560	splitomycin	SIRT-i
BRD-K31987754	oleylethanolamide	PPAR mod.
BRD-K32828673	chelidonine	antimicrotubule
BRD-K35377380	I-OMe-AG-538	IR/IGF1R-i
BRD-K36377456	marmesin	coumarin
BRD-K36395411	SB-206553	5-HT modulator
BRD-K37447567	hydrocotarnine	alkaloid
BRD-K38251852	paxilline	K+ ch. blocker
BRD-K40227168	vinburnine	alkaloid
BRD-K40624912	ZM-39923	JAK-i
BRD-K40782193	QX-222	Na+ ch. blocker
BRD-K40965114	cyanopindolol	adrenergic
BRD-K41445866	alfaxalone	GABAergic
BRD-K41564320	purvalanol-b	CDK-i
BRD-K41868777	W-5	CaM inh.
BRD-K42095107	daidzein	flavonoid
BRD-K43405658	tyrphostin-AG-527	EGFR-i
BRD-K43736954	cortisone	glucocorticoid
BRD-K43796186	benzyl-quinazolin-4-yl-amine	EGFR-i
BRD-K46211610	tolazoline	adrenergic
BRD-K46678324	RHO-kinase-inhibitor-II	ROCK-i
BRD-K46766488	S-14506	5-HT modulator
BRD-K47150025	KI-8751	TKI
BRD-K47192521	icosapent	fatty acid
BRD-K47207162	zimelidine	SSRI
BRD-K48427617	U-0124	MEK/ERK-i
BRD-K48735772	PD-158780	EGFR-i
BRD-K49027941	PSB-1115	purinergic
BRD-K49049886	CGS-15943	purinergic
BRD-K49294207	BIBU-1361	EGFR-i
BRD-K50214219	CS-1657	PARP-i
BRD-K50417881	eticlopride	dopaminergic
BRD-K50464341	berbamine	CaM inh.
BRD-K50495309	SRC-kinase-inhibitor-I	Src-i
BRD-K50836978	purvalanol-a	CDK-i
BRD-K50841342	PAC-1	caspase-activator
BRD-K50891186	GR-103691	dopaminergic
BRD-K51018020	VAMA-37	DNA-PK inh.
BRD-K51223576	AG-99	TKI
BRD-K51476772	ST-638	TKI
BRD-K51541829	Ro-25-6981	glutamatergic
BRD-K52512893	SC-19220	prostanoid mod.
BRD-K53123955	niridazole	anthelmintic
BRD-K53263234	CITCO	CAR mod.
BRD-K53545112	CNQX	glutamatergic
BRD-K54095730	CMPD-1	p38 inh.
BRD-K55344148	BU-224	imidazolinergic
BRD-K55424922	anpirtoline	5-HT modulator
BRD-K55430733	WAY-629	5-HT modulator
BRD-K55454768	TAS-301	CaMK inh.
BRD-K55677650	CO-101244	glutamatergic
BRD-K56115039	BU-226	imidazolinergic
BRD-K56429665	calcipotriol	VDR mod.
BRD-K56509348	BMS-182874	ET-i
BRD-K59419204	AM-281	cannabinoidergic
BRD-K59637651	NSC-119889	protein syn. inh.
BRD-K61269089	daphnetin	coumarin
BRD-K61951118	FG-7142	GABAergic
BRD-K62056274	N-methylquipazine	5-HT modulator
BRD-K62929068	6-benzylaminopurine	purinergic
BRD-K64746805	MBCQ	PDE-i
BRD-K65146499	nabumetone	COX inh.
BRD-K66093087	FGIN-1-43	TSPO mod.
BRD-K69023402	thapsigargin	ER stressor
BRD-K77793136	hydroxyfasudil	ROCK-i
BRD-K79092138	nitrofural	antibiotic
BRD-K80325895	eicosadienoic-acid	fatty acid
BRD-K80451230	zamifenacin	cholinergic
BRD-K80639402	SB-258585	5-HT modulator
BRD-K81376179	TCS-359	TKI
BRD-K82577285	dipropyl-dopamine	dopaminergic
BRD-K83302049	protopine	alkaloid
BRD-K84663978	trequinsin	PDE-i
BRD-K84895041	BMY-45778	prostanoid mod.
BRD-K86509404	iso-olomoucine	CDK-i
BRD-K86600316	RS-79948	adrenergic
BRD-K89152108	liothyronine	thyroid
BRD-K89853519	fisetinidol	flavonoid
BRD-K90574421	ipsapirone	5-HT modulator
BRD-K93188295	ARC-239	adrenergic
BRD-K93441486	diphemanil	cholinergic
BRD-K95655893	MAZ-51	VEGFR-i
BRD-K95899059	LY-344864	5-HT modulator
BRD-K99922388	DPO-1	K+ ch. blocker
BRD-A55484088	BNTX	opioidergic
BRD-A01145011	zebularine	antimetabolite
BRD-A13122391	triptolide	terpenoid
BRD-A15079084	phorbol-12-myristate-13-acetate	PKC-activator
BRD-A18763547	BAX-channel-blocker	Bcl-2 inh.
BRD-A34817987	itraconazole	antifungal
BRD-A36630025	SN-38	Topo-i
BRD-A46335897	promethazine	histaminergic
BRD-A47829399	artesunate	antimalarial
BRD-A52650764	ingenol	PKC-activator
BRD-A68631409	evodiamine	alkaloid
BRD-A71390734	idarubicin	Topo-i
BRD-A73680854	PT-630	DPP4 inh.
BRD-A76279427	myriocin	antibiotic
BRD-A81541225	oligomycin-a	ETC inh.
BRD-A85860691	chaetocin	HMT-i
BRD-K00317371	RITA	MDM-i
BRD-K02407574	parbendazole	antimicrotubule
BRD-K06792661	narciclasine	protein syn. inh.
BRD-K08316444	rotenone	ETC inh.
BRD-K09499853	KU-0060648	PI3K-i
BRD-K11853856	PJ-34	PARP-i
BRD-K12762134	XAV-939	Wnt-i
BRD-K13049116	BMS-754807	IR/IGF1R-i
BRD-K14329163	BAY-K-8644-S--	Ca2+ ch. opener
BRD-K14696368	9-methyl-5H-6-thia-45-diaza-chrysene-66-dioxide	NF-kB inh.
BRD-K16406336	methylene-blue	dye/stain
BRD-K17349619	HLI-373	MDM-i
BRD-K19295594	gossypol	Bcl-2 inh.
BRD-K19796430	sonidegib	hedgehog mod.
BRD-K19894101	MST-312	TERT-i
BRD-K26664453	cytochalasin-b	antimicrotubule
BRD-K28360340	TW-37	Bcl-2 inh.
BRD-K28907958	CD-437	retinoid
BRD-K30677119	PP-30	Raf inh.
BRD-K32330832	VER-155008	HSP-i
BRD-K33583600	isoliquiritigenin	chalconoid
BRD-K34581968	BMS-536924	IR/IGF1R-i
BRD-K35723520	darinaparsin	caspase-activator
BRD-K40892394	AR-C133057XX	NO inh.
BRD-K41859756	NVP-AUY922	HSP-i
BRD-K47335880	GMX-1778	NAMPT-i
BRD-K48692744	NU-1025	PARP-i
BRD-K48923948	BMS-641988	AR antagonist
BRD-K49371609	PIK-75	PI3K-i
BRD-K51781482	IKK3-inhibitor-IX	IKK-i
BRD-K53855319	SRT-1720	SIRT-activator
BRD-K57011718	UK-356618	MMP-i
BRD-K61033289	15-delta-prostaglandin-j2	PPAR mod.
BRD-K61314889	endo-IWR-1	Wnt-i
BRD-K63195589	tipifarnib	FTase-i
BRD-K64451768	GANT-58	hedgehog mod.
BRD-K66792149	quinoclamine	pesticide
BRD-K67566344	KU-0063794	mTOR-i
BRD-K68997413	PF-3845	cannabinoidergic
BRD-K69328504	L-690488	IMPase-i
BRD-K69840642	ISOX	HDAC-i
BRD-K75532464	FTI-276	FTase-i
BRD-K83289131	CAY-10618	NAMPT-i
BRD-K83354763	NFKB-activation-inhibitor-II	NF-kB inh.
BRD-K85563610	APO-866	NAMPT-i
BRD-K89687904	PKCbeta-inhibitor	PKC-i
BRD-K91623615	ABT-751	antimicrotubule
BRD-K93095519	SJ-172550	MDM-i
BRD-K93176058	AC-55649	retinoid
BRD-K93725829	ERK-inhibitor-11E	MEK/ERK-i
BRD-K99818283	PIK-90	PI3K-i
BRD-A79465854	auranofin	NF-kB inh.
BRD-K28296557	AKT-inhibitor-IV	Akt-i
BRD-M86331534	pyrvinium-pamoate	anthelmintic
BRD-A71657825	2-biphenyl-4-ylsulfonamidopentanedioic-acid	MMP-i
BRD-K00615600	AG-14361	PARP-i
BRD-K40213712	SAL-1	purinergic
BRD-K43149758	myricetin	flavonoid
BRD-K55703048	latrepirdine	histaminergic
BRD-A22256192	terazosin	adrenergic
BRD-A67981824	cefotaxime	antibiotic
BRD-A69512159	carbidopa	AADC inh.
BRD-A74500471	ethambutol	antituberculous
BRD-A84702196	penicillin	antibiotic
BRD-A96255180	ribavirin	antiviral
BRD-K08219523	5-nonyloxytryptamine	5-HT modulator
BRD-K27721098	clopidogrel	purinergic
BRD-K28346421	rifapentine	antituberculous
BRD-K30649484	mafenide	antibiotic
BRD-K35240538	methylprednisolone	glucocorticoid
BRD-K74501079	azithromycin	antibiotic
BRD-K87024524	phenelzine	MAOI
BRD-A01826957	xanthinol	xanthine
BRD-A04327189	synephrine	adrenergic
BRD-A14208071	oxyphenonium	cholinergic
BRD-A17448384	beclometasone	glucocorticoid
BRD-A27489425	rolitetracycline	antibiotic
BRD-A56245458	reichstein	AR antagonist
BRD-A61856038	tremulacin	lipoxygenase inh.
BRD-A62434282	goserelin	GnRH-i
BRD-A72441487	stiripentol	GABAergic
BRD-K04430056	7-nitroindazole	NO inh.
BRD-K10467831	tibolone	ER agonist
BRD-K10860596	granisetron	5-HT modulator
BRD-K12102668	nialamide	MAOI
BRD-K20168442	vecuronium	cholinergic
BRD-K20338176	cefaclor	antibiotic
BRD-K28029915	dolasetron	5-HT modulator
BRD-K30097969	pitavastatin	statin
BRD-K30197592	5-methoxytryptamine	5-HT modulator
BRD-K32795028	1-benzylimidazole	prostanoid mod.
BRD-K39462424	dexchlorpheniramine	histaminergic
BRD-K48115423	2-4-methoxybenzylthio-6-methylpyrimidin-4-ol	MMP-i
BRD-K50938786	ropivacaine	Na+ ch. blocker
BRD-K52735702	cefdinir	antibiotic
BRD-K56745457	azauridine	antiviral
BRD-K59570838	homoveratrylamine	dopaminergic
BRD-K61217870	N-3-acetamidophenyl-3-chlorobenzamide	glutamatergic
BRD-K67637637	olopatadine	histaminergic
BRD-K73589401	corticosterone	mineralocorticoid
BRD-K86595100	chlordiazepoxide	GABAergic
BRD-K89125793	tinidazole	antibiotic
BRD-K89839824	raltitrexed	antimetabolite
BRD-K90976994	dehydrocholic-acid	FXR mod.
BRD-K91733562	secoisolariciresinol	lignan
BRD-K99615199	medroxyprogesterone	progestogen
BRD-A00520476	AF-DX-116	cholinergic
BRD-A16444946	acarbose	glucosidase inh.
BRD-A23359898	sibutramine	SNDRI
BRD-A23637604	oxymetholone	AR agonist
BRD-A24381660	zeranol	ER agonist
BRD-A24543851	nornicotine	cholinergic
BRD-A35519318	benidipine	Ca2+ ch. blocker
BRD-A39052811	mosapride	5-HT modulator
BRD-A39172021	ampiroxicam	COX inh.
BRD-A41450521	tosufloxacin	antibiotic
BRD-A42423104	benproperine	antitussive
BRD-A48261811	argatroban	thrombin inh.
BRD-A49172652	lansoprazole	proton pump inh.
BRD-A52282606	lacidipine	Ca2+ ch. blocker
BRD-A56892734	esomeprazole	proton pump inh.
BRD-A75935363	atracurium	cholinergic
BRD-A79903587	tegafur	antimetabolite
BRD-A80793822	pemoline	dopaminergic
BRD-A84134924	pancuronium	cholinergic
BRD-A86044036	flurbiprofen--	COX inh.
BRD-A87387433	cefpodoxime	antibiotic
BRD-A88254928	salbutamol	adrenergic
BRD-A96107863	nisoldipine	Ca2+ ch. blocker
BRD-K00532621	midazolam	GABAergic
BRD-K01612348	meropenem	antibiotic
BRD-K01649396	indatraline	SNDRI
BRD-K02227374	milnacipran	SNRI
BRD-K04196797	oxcarbazepine	Na+ ch. blocker
BRD-K05350981	oligomycin-c	ETC inh.
BRD-K11630072	carmofur	antimetabolite
[truncated: 600 more rows]
