# Supplementary material for: DrSim: Similarity Learning for Transcriptional Phenotypic Drug Discovery
Source: Genomics Proteomics Bioinformatics. 2022 Sep 29;20(5):1028–36. doi: 10.1016/j.gpb.2022.09.006 (PMC10025590; doi:10.1016/j.gpb.2022.09.006)
Supplement: Supplementary Table S3 [file mmc8.xlsx]

## Sheet: BRCA
Table S3 The ranks of the FDA-approved drugs predicted by Dr. Sim and the other six methods in BRCA
	Mehtods	Rank	Drug	MOA
MCF7	DrSim	1;4	Methotrexate;Gemcitabine	Dihydrofolate reductase inhibitor; Ribonucleotide reductase inhibitor
	no-LDA	2;3	Methotrexate;Gemcitabine	Dihydrofolate reductase inhibitor; Ribonucleotide reductase inhibitor
	Cosine	18	Gemcitabine	Ribonucleotide reductase inhibitor
	KS	NA	NA	NA
	GSEA	12	Gemcitabine	Ribonucleotide reductase inhibitor
	XSum	13	Gemcitabine	Ribonucleotide reductase inhibitor
	ssCMap	16	Gemcitabine	Ribonucleotide reductase inhibitor
	XCosine	14	Gemcitabine	Ribonucleotide reductase inhibitor
Note: linear discriminant analysis (LDA), Kolmogorov-Smirnov statistic (KS), Gene Set Enrichment analysis (GSEA).

## Sheet: LUAD
The ranks of the FDA-approved drugs predicted by Dr. Sim and the other six methods in LUAD
	Methods	Rank	Drug	MOA
A549	DrSim	7	Afatinib	EGFR inhibitor
	no-LDA	NA	NA	NA
	Cosine	NA	NA	NA
	KS	NA	NA	NA
	GSEA	NA	NA	NA
	XSum	NA	NA	NA
	ssCMap	NA	NA	NA
	XCosine	15	Gemcitabine	Ribonucleotide reductase inhibitor
The ranks of the FDA-approved drugs predicted by Dr. Sim and the other six methods in LUAD
HCC515	DrSim	5	Gemcitabine	Ribonucleotide reductase inhibitor
	no-LDA	NA	NA	NA
	Cosine	NA	NA	NA
	KS	NA	NA	NA
	GSEA	NA	NA	NA
	XSum	NA	NA	NA
	ssCMap	NA	NA	NA
	XCosine	NA	NA	NA

## Sheet: PRAD
The ranks of drugs that have been validated in vivo in PRAD
	Rank	Drug	MOA	PubMed
PC3	2	Calcitriol	Vitamin D receptor agonist	16886675
	3	Bosutinib	ABL inhibitor|BCR-ABL kinase inhibitor|SRC inhibitor	20423991
The ranks of drugs that have been validated in vivo in PRAD
VCAP	1	Gemcitabine	Ribonucleotide reductase inhibitor	Phase II study of single agent gemcitabine in patients with hormone refractory prostate cancer (HRPC)
	2	Etoposide	Topoisomerase inhibitor	11249548

## Sheet: AD
The ranks of the FDA-approved drugs predicted by Dr. Sim and the other six methods in AD
Methods	Rank	Drug	MOA
DrSim	6	Memantine	Glutamatergic
no-LDA	NA	NA	NA
Cosine	NA	NA	NA
KS	NA	NA	NA
GSEA	NA	NA	NA
XSum	NA	NA	NA
ssCMap	NA	NA	NA
XCosine	NA	NA	NA
